# Supplementary material for: Human Trypanosoma cruzi infection is driven by eco-social interactions in rural communities of the Argentine Chaco
Source: PLoS Negl Trop Dis. 2019 Dec 16;13(12):e0007430. doi: 10.1371/journal.pntd.0007430 (PMC6936860; doi:10.1371/journal.pntd.0007430)
Supplement: S4 Table — (XLSX) [file pntd.0007430.s006.xlsx]

## Sheet: Read me
Household-level data
Variable	Description	Categories
Community	Rural community	CL: Cuarta Legua 17
		PC: Pampa Chica
		PG: Pampa Grande
		PV: Pueblo Viejo
		RN: El Rincón
House ID	House identification code
X	Jittered latitudinal coordinates from an arbitrary reference point
Y	Jittered longitudinal coordinates from an arbitrary reference point
Ethnic group	Qom or Creole
Domiciliary T. infestans infestation	Status of domestic infestation based on the finding of T. infestans by any collection method	0 : non-infested; 1: infested
Domiciliary T. infestans abundance	Abundance of T. infestans, number of live insects collected per 15 min-person
Ocurrence of domiciliary T. cruzi- infected T. infestans	Occurrence of at least one T. cruzi-infected T. infestans	0 : no infected T. infestans; 1: at least one infected T. infestans
Domiciliary T. cruzi- infected T. infestans abundance	Abundance of T. cruzi-infected T. infestans collected per 15 min-person
Insecticide use	Use of insecticide as reported by householders	0: No; 1: Yes
Insecticide spraying in 2006-2008	Insecticide spraying by vector control personnel prior to the baseline study in October 2008	0: No; 1: Yes
Social vulnerability index	Derived from [54]
Host availability index	Derived from [54]
Occurrence of a seropositive person	At least one T. cruzi-seropositive person in the household	0: No; 1: Yes
Number of seropositive people	Number of T. cruzi-seropositive people in the household
Occurrence of a seropositive children	At least one T. cruzi-seropositive children (<15 y.o.) in the household	0: No; 1: Yes
Number of seropositive children	Number of T. cruzi-seropositive children (<15 y.o.) in the household
Individual-level data
Variable	Description	Categories
Community	Rural community	CL: Cuarta Legua 17
		PC: Pampa Chica
		PG: Pampa Grande
		PV: Pueblo Viejo
		RN: El Rincón
House ID	House identification code
Person ID	Individual identification code
Gender	Male or Female	M: Male; F: Female
Ethnic group	Qom or Creole
Born before spraying	If the person was borne before the baseline study in October 2008	0: No; 1: Yes
Age in 2008	Age of the person in October 2008
<6 y.o. in 2008	If the person was younger than 6 years of age in 2008	0: No; 1: Yes
Age in 2012-2015	Median age of the person between December 2012 and April 2015
Age in 2015	Age of the person in April 2015
Mobility	Mobility status of the person between 2012 and 2015	Unknown: data no available
		non-mover: did not change residency
		mover: changed residency within the study area
		out-migrant: moved outside the study area
		in-migrant: moved into the study area, including return migrants
Blood draw	If the person participated in the serosurvey	0: No; 1: Yes
Place of blood draw	Place where the blood draw occurred	School/primary health post: passive recruitment; house: active recruitment
Seropositivity	If the person had at least two reactive diagnostic tests for T. cruzi infection	P: seropositive; N: seronegative
Mother infection status	Infection status of the mother as determined by this serosurvey	P: seropositive; N: seronegative
Reported T. infestans exposure	Self-reported past exposure to the vector	0: No; 1: Yes
2008 domiciliary infestation	Status of domestic infestation based on the finding of T. infestans by any collection method at baseline	0: No; 1: Yes
2008 vector abundance	Abundance of T. infestans, number of live insects collected per 15 min-person at baseline
2009-2015 domiciliary infestation	Status of domestic infestation based on the finding of T. infestans by any collection method during the surveillance phase	0: No; 1: Yes
2008 occurrence of domiciliary infected vectors	Occurrence of at least one T. cruzi-infected T. infestans at baseline	0: No; 1: Yes
2008 abundance of domiciliary infected vectors	Abundance of T. cruzi-infected T. infestans collected per 15 min-person at baseline
Social vulnerability index	Derived from [54]
Host availability index	Derived from [54]
Infected co-inhabitant	Number of infected co-inhabitants as determined by this serosurvey

## Sheet: household-level data
Community	House ID	X	Y	Ethnic group	Domiciliary T. infestans infestation	Domiciliary T. infestans abundance	Ocurrence of domiciliary T. cruzi- infected T. infestans	Domiciliary T. cruzi- infected T. infestans abundance	Insecticide use	Insecticide spraying in 2006-2008	Social vulnerability index	Host availability index	Occurrence of a seropositive person	Number of seropositive people	Occurrence of a seropositive children	Number of seropositive children
BC	BC01	7098	12672	Qom	1	2			0	0	0.0578309	-0.0515011
BC	BC02	7212	12320	Qom	1	1			0	1	1.07403	-1.92686	0	0	0	0
BC	BC03	7313	12552	Qom	1	32	1	3	0	0	0.4915	-0.116292	1	3	1	1
BC	BC05	7563	13192	Qom	0	0		0	0	0	-0.164409	0.296804	0	0	0	0
BC	BC10	6817	12180	Creole	0	0		0	1	0	-1.60193	0.30299
BC	BC13	5518	11463	Qom	0	0		0	0	0	-1.03198	1.19792	1	1	0	0
CL	CC01	5743	8850	Qom	1	3	0	0	0	0	1.0161	-0.303095	1	1	0	0
CL	CC02	6042	8668	Qom	0	0		0	0	0	0.668753	-1.50314	1	1	0	0
CL	CC03	6135	8686	Qom	1	1	0	0	0	0	1.53706	0.116909	1	3	1	2
CL	CC05	6268	8542	Qom	1	25	1	3	0	0	1.19733	0.358167	1	3	1	2
CL	CC07	6820	8551	Qom	0	0		0	1	0	1.45551	1.25063	0	0	0	0
CL	CC08	4874	8147	Qom	1	40	1	27	1	0	2.13276	1.26271
CL	CC09	4753	8147	Qom	1	5	1	2	0	0	1.8033	-1.17137
CL	CC10	4768	8316	Qom	1	2	1	1	0	1	0.668753	0.116909
CL	CC11	4671	8282	Qom	1	1	1	1	0	0	0.0604951	-1.15671	1	1	0	0
CL	CC12	4852.31	8226.14	Qom	1	1	0	0	1	0	1.47058	0.116909
CL	CC13	5394	8473	Qom	0	0		0	1	0	0.572848	1.37095	1	4	1	3
CL	CC14	5300	7982	Qom	1	4	1	1	0	0	1.11072	1.36692
CL	CC15	5604.26	8269.66	Qom	0	0		0	1	0	0.424969	0.112476	1	1	0	0
CL	CC16	5711	8433	Qom	1	1			0	0	-0.974762	-0.229525	1	2	0	0
CL	CC17	6277	8270	Qom	0	0		0	0	0	0.266875	-1.15671	1	2	0	0
CL	CC18	6342	8330	Qom	1	2	0	0	0	0	0.80251	0.4714	1	4	1	1
CL	CC19	6359	8168	Qom	0	0		0	0	0	-0.713799	-1.58042	1	1	0	0
CL	CC20	6486	8053	Qom	1	1	1	1	0	0	0.538034	-0.653241	1	3	1	1
CL	CC21	6445	8433	Qom	1	0	0	0	0	0	-0.0571484	0.230143	1	3	1	1
CL	CC22	4705	7646	Qom	0	0		0	1	0	1.0771	-0.871636	1	1	0	0
CL	CC23	5145	7934	Qom	1	1	0	0	0	0	0.31582	1.08468	1	1	0	0
CL	CC24	5244	8054	Creole	0	0		0	1	0	1.34579	-1.15671	1	1	0	0
CL	CC25	5278	7728	Qom	1	8	1	2	0	0	1.47535	1.08468	1	1	0	0
CL	CC26	5709	8198	Qom	0	0		0	0	0	-0.813659	1.37095	0	0	0	0
CL	CC27	5373	7877	Qom	0	0		0	1	0	0.203119	0.371654	1	1	0	0
CL	CC29	5588	7674	Qom	0	0		0	0	0	0.206562	0.836344	1	3	1	1
CL	CC32	6533.72	8043.34	Qom	1	1			0	0	1.11777	0.0527065	0	0	0	0
CL	CC33	6654	7872	Qom	1	3			0	0	1.29798	0.554112	1	1	0	0
CL	CC34	4821	7280	Qom	0	0		0	0	0	0.948543	0.599605	1	1	0	0
CL	CC35	5031	7389	Qom	1	1			1	0	0.956008	0.30299
CL	CC36	4844	7173	Qom	1	1	1	1	0	1	-0.0974461	-0.475217	0	0	0	0
CL	CC37	4989	7401	Qom	1	4	0	0	1	1	1.1943	0.904195	1	3	0	0
CL	CC38	5233	7430	Qom	1	1	1	1	1	0	0.580659	0.448935	1	2	1	1
CL	CC39	5063	7328	Qom	1	36	1	11	0	0	1.3292	0.448935	1	4	1	1
CL	CC40	5004	7387	Qom	0	0		0	0	0	0.697039	1.19792	1	5	1	1
CL	CC41	5272	7112	Qom	1	7	1	1	0	0	1.22062	-2.44499
CL	CC42	5639	7097	Qom	1	9	1	3	0	0	1.34579	0.320911	0	0	0	0
CL	CC44	5494	7175	Qom	1	1			0	0	1.41464	-0.800906	0	0	0	0
CL	CC45	5427.16	7069.26	Qom	0	0		0	0	0	1.54511	-0.411983	0	0	0	0
CL	CC46	5796	7160	Qom	1	3	1	2	0	0	0.468952	0.738249	1	5	1	2
CL	CC48	6083	7466	Qom	1	3			0	0	1.05492	-0.0655487	1	1	0	0
CL	CC49	6229	7098	Creole	0	0		0	0	0	-0.547231	-1.92686
CL	CC50	5105	7088	Qom	1	2	1	1	1	0	-0.654701	0.124966	1	1	1	1
CL	CC51	5159	6765	Qom	0	0		0	0	0	0.883703	-0.515834	1	1	0	0
CL	CC52	5460	6808	Qom	1	15	1	1	0	0	2.16222	-1.58042
CL	CC53	5374	6785	Qom	0	0		0	0	0	0.697039	0.320911
CL	CC54	5496	6887	Qom	0	0		0	1	0	1.0563	0.738249	1	5	1	3
CL	CC56	5693	6597	Qom	1	1	0	0	1	0	1.24869	1.02451	1	3	1	2
CL	CC57	5814	7114	Qom	0	0		0	1	0	0.850201	0.358167
CL	CC58	5677	6816	Qom	0	0		0	1	1	0.591826	-0.454472
CL	CC59	5699	6793	Qom	0	0		0	1	0	1.61298	0.79537	1	2	0	0
CL	CC60	5450	6792	Qom	0	0		0	1	0	-0.233813	0.660968	1	1	1	1
CL	CC61	5824	6726	Qom	0	0		0	0	0	1.41907	1.08468	1	1	0	0
CL	CC62	5750	6714	Qom	0	0		0	0	0	1.66928	-0.229525	1	2	1	1
CL	CC63	7114	6653	Qom	1	9	0	0	1	0	-0.0517169	1.30958	1	3	0	0
CL	CC64	6843	6823	Qom	0	0		0	1	0	1.99037	-1.92686	0	0	0	0
CL	CC66	6011	6742	Qom	0	0		0	1	0	0.671046	0.952418	1	1	0	0
CL	CC67	5710	6673	Qom	0	0		0	0	0	1.11266	0.116909	1	2	0	0
CL	CC68	5796	6574	Qom	1	2	0	0	0	0	-0.413855	0.79537	1	3	1	1
CL	CC69	4825	8823	Creole	0	0		0	1	0	-1.88542	-1.15671
CL	CC74	4567	7542	Qom	0	0		0	0	0	1.35425	-0.653241	1	1	1	1
CL	CC76	6782	8537	Qom	0	0		0	1	0	0.487225	-1.17137	1	1	0	0
CL	CC78	7519	7960	Creole	0	0		0	1	0	-1.30523	0.230143
CL	CD01	4782	7272	Qom	0	0		0	0	1	0.102288	1.25771	1	3	0	0
CL	CD02	4703.92	7265.36	Qom	1	2	0	0	0	0	1.5728	-0.229525	1	1	0	0
CL	CD03	4835	7223	Qom	1	0	1		1	0	0.150936	0.487562	1	1	0	0
CL	CD04	4901	7101	Qom	0	0		0	1	0	0.208551	-0.306806	1	4	1	2
CL	CD05	5145	7076	Qom	1	1			1	0	1.06407	-1.92686	1	2	0	0
CL	CD06	5253	6779	Qom	1	0	0	0	0	0	1.3292	0.626959	1	4	1	1
CL	CD07	4871	6995	Qom	0	0		0	0	0	1.289	-1.04347
CL	CD08	5242	6755	Qom	1	0	1		0	0	1.30315	1.08468	1	2	0	0
CL	CD09	5384	6520	Qom	0	0		0	1	0	-0.0500515	0.562169	1	2	1	1
CL	CD10	5350	6405	Qom	0	0		0	0	0	0.997993	0.207677	1	2	0	0
CL	CD11	5406	6564	Qom	0	0		0	0	0	1.37802	0.640399	1	1	0	0
CL	CD12	5476	6413	Qom	0	0		0	0	0	0.271118	0.738249	0	0	0	0
CL	CD13	5562	6223	Qom	1	6	0	0	0	0	1.42623	0.738249	1	3	1	2
CL	CD14	5450	6312	Qom	1	0			0	0	-0.544903	-0.229525	0	0	0	0
CL	CD15	6087	5904	Qom	0	0		0	0	1	0.26225	0.544683	1	1	0	0
CL	CD17	6429	5777	Qom	0	0		0	0	1	-0.146221	-1.92686
CL	CD18	6086	5955	Qom	1	2			0	1	0.265577	0.407198	0	0	0	0
CL	CD19	6420	5945	Qom	0	0		0	0	0	1.04571	0.838992
CL	CD20	6086	6099	Qom	1	1	0	0	1	1	-1.08506	0.448935	1	1	0	0
CL	CD21	6190	6270	Qom	0	0		0	0	1	-0.64233	-0.411983	1	1	0	0
CL	CD22	6162	6139	Qom	0	0		0	0	1	-0.17562	-0.0245744	1	1	0	0
CL	CD24	6301	6146	Qom	0	0		0	1	1	-0.0745354	0.116909	1	1	0	0
CL	CD25	6667	6068	Qom	0	0		0	1	1	-1.8349	1.08468	1	3	1	2
CL	CD26	6485	5867	Qom	1	4	0	0	0	1	0.717549	1.08468	1	1	0	0
CL	CD27	6292	5995	Qom	0	0		0	0	1	0.735115	-1.17137	1	1	0	0
CL	CD28	6827	5856	Creole	1	3	0	0	1	0	-0.912886	0.0527065	1	2	0	0
CL	CD29	7234	5324	Qom	0	0		0	0	1	0.929825	-0.229525	1	1	0	0
CL	CD30	6986	5350	Qom	1	0	0		1	1	-0.46809	1.37095	1	3	0	0
CL	CD32	7248	5428	Qom	0	0		0	1	0	0.750239	0.448935	1	1	0	0
CL	CD35	6883	5461	Qom	0	0		0	0	1	0.548532	0.735197	1	2	0	0
CL	CD36	6732	5166	Qom	0	0		0	0	0	0.349557	-0.229525	1	1	0	0
CL	CD37	6571	5569	Qom	0	0		0	0	1	1.26029	0.448935	0	0	0	0
CL	CD38	6521	5337	Qom	0	0		0	0	1	-0.227422	-0.454472	0	0	0	0
CL	CD39	6548	5197	Qom	0	0		0	0	0	0.892291	0.124966	1	1	0	0
CL	CD40	6832	5249	Qom	0	0		0	1	1	-0.662041	-0.800906	1	3	0	0
CL	CD41	6891	5129	Qom	0	0		0	0	1	1.11902	0.0117322	1	1	0	0
CL	CD42	6913	4967	Qom	1	1	0	0	1	0	0.948543	0.626959	1	1	1	1
CL	CD43	6808.3	4129.21	Qom	0	0		0	0	1	-0.897805	-0.440984	0	0	0	0
CL	CD44	6561	4213	Qom	1	22	0	0	0	1	0.824949	-0.116292	1	1	0	0
CL	CD45	6402	3987	Qom	0	0		0	0	1	1.45976	0.738249
CL	CD46	6387	4833	Qom	0	0		0	0	1	-0.489625	-0.017269	1	1	0	0
CL	CD47	5799	4969	Qom	0	0		0	0	1	0.178192	-2.44499	1	1	0	0
CL	CD49	6064	5597	Qom	0	0		0	1	1	-0.0972757	1.19351	1	3	0	0
CL	CD50	5947	5470	Qom	0	0		0	1	1	-1.10275	0.621964	1	4	0	0
CL	CD53	6172	5994	Qom	0	0		0	0	0	0.067293	1.02048	1	1	0	0
CL	CD55	5822.32	5441.14	Qom	1	1			1	1	1.11106	1.02451	1	3	0	0
CL	CD56	5572	5814	Qom	0	0		0	1	1	0.828599	0.562169	1	1	0	0
CL	CD57	5565	5282	Qom	0	0		0	0	1	-0.83613	0.487562	1	5	1	1
CL	CD58	5350	5075	Qom	1	21	0	0	1	1	0.976628	0.660968	1	2	0	0
CL	CD59	5018	5485	Qom	1	11	1	1	1	0	-0.13162	-0.454472	1	2	0	0
CL	CD62	4525	6305	Qom	1	12	1	2	0	0	2.24604	0.310292	1	3	1	1
CL	CD63	4845	6256	Qom	0	0		0	0	0	0.394071	-1.50314	1	1	0	0
CL	CD64	4773	6205	Qom	0	0		0	0	0	0.710394	0.738249	1	2	0	0
CL	CD65	4896	6597	Qom	0	0		0	0	0	0.568941	0.738249	1	1	0	0
CL	CD66	4657	6455	Qom	0	0		0	0	0	-0.30902	-0.306806	1	1	0	0
CL	CD67	4500	6727	Qom	1	0	1	0	1	0	-0.962642	0.489909	1	1	0	0
CL	CD73	7085	5304	Qom	0	0		0	0	1	1.97085	0.116909	1	2	0	0
CL	CD75	7376	5497	Creole	0	0		0	1	0	-2.61567	0.116909	0	0	0	0
PC	PC10	6780	3898	Qom	0	0		0	1	1	-0.856379	0.851482	1	2	0	0
PC	PC11	6888	4141	Qom	0	0		0	1	1	1.02278	0.0252195	1	1	0	0
PC	PC12	6899	3957	Qom	0	0		0	0	1	-0.808094	-0.492909	1	4	0	0
PC	PC14	6956	3791	Qom	0	0		0	1	1	-0.547535	0.738249	1	1	0	0
PC	PC15	7164	3879	Qom	1	1			0	0	0.90631	0.358167
PC	PC16	7074	3782	Qom	0	0		0	0	0	0.547353	0.738249	1	4	1	1
PC	PC17	7839	3633	Qom	0	0		0	0	1	1.75687	-1.92686	0	0	0	0
PC	PC18	7863	3869	Qom	0	0		0	0	1	0.35938	-1.58042	1	2	0	0
PC	PC19	7704	3581	Qom	0	0		0	0	1	1.20558	-0.930112	1	2	0	0
PC	PC20	7658	3569	Qom	0	0		0	0	1	1.75687	-0.411983	0	0	0	0
PC	PC21	7626	3817	Qom	0	0		0	1	1	0.322491	-0.229525
PC	PC22	7570	3801	Qom	0	0		0	0	1	0.157692	-2.44499	1	1	0	0
PC	PC23	7920	3621	Qom	0	0		0	1	1	0.608779	-2.44499
PC	PC24	7571	3706	Qom	0	0		0	0	1	0.564618	0.314533	1	2	1	1
PC	PC25	7768	3576	Qom	0	0		0	1	1	1.8033	-0.653241
PC	PC26	8045	3612	Qom	0	0		0	1	1	1.37598	-0.203595	1	2	0	0
PC	PC27	7627	3676	Qom	0	0		0	1	1	1.30499	-0.363704	0	0	0	0
PC	PC28	7653	3946	Qom	1	1			0	1	1.47058	-0.411983
PC	PC29	7823	3656	Qom	0	0		0	0	1	0.265278	-0.475217
PC	PC31	8189.61	3490.73	Qom	0	0		0	0	1	0.492078	-2.44499	1	1	0	0
PC	PC32	8255	3444	Qom	0	0		0	0	1	-0.055483	-1.15671
PC	PC34	8232	3574	Qom	0	0		0	0	1	0.00866427	0.0252195	1	1	0	0
PC	PC36	8230	3525	Qom	0	0		0	0	1	-1.69943	-0.687673	1	1	0	0
PC	PC37	8190	3463	Qom	0	0		0	1	1	1.47088	-0.653241	1	3	1	1
PC	PC39	8300	3787	Qom	1	0			1	1	0.427418	0.116909	0	0	0	0
PC	PC40	7976	3802	Qom	0	0		0	0	1	-0.239547	0.738249	1	1	0	0
PC	PC41	11521	1095	Qom	1	40	0	0	0	0	-0.0337993	0.79537	1	1	0	0
PC	PC42	11545	1011	Qom	1	12	1	0	0	0	0.705959	-0.800906
PC	PC43	11196	1230	Qom	0	0		0	0	0	0.375871	-2.44499
PC	PC44	11512	1188	Qom	1	3	0	0	0	0	0.750232	0.844401	1	1	0	0
PC	PC45	11263	1322	Qom	1	0	0		0	0	0.261065	0.0527065	0	0	0	0
PC	PC46	11210	1254	Qom	1	0	0		1	0	1.71927	-0.930112	1	1	0	0
PC	PC47	11293	1378	Qom	0	0		0	1	0	0.126982	-0.687673	0	0	0	0
PC	PC48	11369	1479	Qom	0	0		0	0	0	0.0794833	-1.17137
PC	PC49	11335	1023	Qom	0	0		0	0	0	1.44413	0.0617326	0	0	0	0
PC	PC50	10817	663	Qom	0	0		0	0	0	0.05128	0.908603	1	1	0	0
PC	PC52	11626	486	Qom	1	1			0	0	0.4586	1.08468	1	1	0	0
PC	PC53	11429	501	Qom	0	0		0	0	0	0.94585	-0.878187	1	1	0	0
PC	PC54	11375	581	Qom	1	9	0	0	0	0	0.351733	1.08468	0	0	0	0
PC	PC55	11366	645	Qom	1	1	0	0	0	0	0.994774	-1.58042	0	0	0	0
PC	PC56	11437	476	Qom	1	0	1		0	0	1.77114	-0.411983	0	0	0	0
PC	PC57	11429	395	Qom	0	0		0	0	0	-0.747446	-0.116292	0	0	0	0
PC	PC58	11602	420	Qom	1	1			0	0	0.122022	1.08468	1	1	0	0
PC	PC59	11636	339	Qom	1	40	1	22	0	0	0.949807	0.851482	1	7	1	5
PC	PC61	11700	705	Qom	1	1			1	0	0.309882	0.116909
PC	PC62	10703	1071	Qom	1	0	0	0	1	0	-0.109332	1.08163	0	0	0	0
PC	PC63	11253	768	Qom	0	0		0	0	0	0.568832	1.19792	0	0	0	0
PC	PC64	11125	958	Qom	0	0		0	0	0	-0.318169	1.02451	1	1	0	0
PC	PC65	11361	930	Qom	0	0		0	0	0	1.15782	0.851482	1	1	0	0
PC	PC66	11284	1005	Qom	0	0		0	0	0	0.90631	1.08468
PC	PC67	11477	943	Qom	0	0		0	0	0	1.59327	-0.0245744	1	1	0	0
PC	PC68	11422	899	Qom	1	3	0	0	0	0	-0.152994	0.667346
PC	PC69	11655	956	Qom	0	0		0	0	0	0.472524	1.48015	1	1	0	0
PC	PC70	9105	1650	Creole	0	0		0	1	0	-2.08864	-0.056166	1	1	0	0
PC	PC71	9883	991	Qom	1	1			1	0	0.546866	0.401981	1	2	1	1
PC	PC72	9638	1354	Qom	0	0		0	1	0	0.273631	0.294934	1	1	0	0
PC	PC73	9738	1418	Qom	0	0		0	0	0	1.35801	0.16878	1	1	0	0
PC	PC74	9625	1306	Qom	0	0		0	0	0	0.829981	-1.50314
PC	PC75	9962	1780	Qom	1	1	1	1	1	0	1.11974	0.911277	1	4	1	2
PC	PC76	10092	1579	Qom	0	0		0	1	0	-0.498135	0.605983	1	3	0	0
PC	PC77	10116	1663	Qom	0	0		0	0	0	0.853552	-2.44499	1	1	0	0
PC	PC78	10090	1265	Qom	0	0		0	0	0	0.817192	0.908603	0	0	0	0
PC	PC79	9834	1226	Qom	0	0		0	0	0	0.770688	-1.15671	1	2	0	0
PC	PC80	9946	992	Qom	0	0		0	0	0	-0.572992	0.448935	1	1	0	0
PC	PC83	10393	1294	Qom	0	0		0	0	0	-0.163777	-0.341238	0	0	0	0
PC	PC85	10658	1116	Qom	0	0		0	0	0	0.587855	-1.58042	1	1	0	0
PC	PC86	10615	1389	Qom	0	0		0	0	0	-1.6472	0.320911	0	0	0	0
PC	PC87	10508.1	1301.93	Qom	0	0		0	0	0	0.401728	0.358167	0	0	0	0
PC	PC88	10570	1787	Qom	0	0		0	1	0	1.2613	0.660968	1	1	0	0
PC	PC89	10794	986	Qom	1	0	0		0	0	0.235632	-1.15671	1	1	0	0
PC	PC90	9200	3081	Creole	0	0		0	1	1	-0.766387	0.16878	1	2	0	0
PC	PC91	9408.19	2765.55	Creole	0	0		0	1	0	-1.25748	-1.22462
PC	PC92	9216	3651	Qom	0	0		0	1	0	1.10216	0.512375	1	1	0	0
PC	PC93	9076	3851	Qom	0	0		0	0	1	-0.428752	-1.92686	1	1	0	0
PC	PC94	8692	3992	Qom	0	0		0	1	1	0.874998	0.756473	0	0	0	0
PC	PC95	8678	3941	Qom	0	0		0	0	1	1.72284	-0.411983	0	0	0	0
PC	PC96	9316	3734	Creole	0	0		0	1	1	-1.74124	-0.116292	0	0	0	0
PC	PC97	10915	1198	Creole	0	0		0	1	0	0.0194423	0.358167	1	1	0	0
PC	PC98	10753	1422	Creole	0	0		0	1	0	-1.0471	0.851482	0	0	0	0
PC	PC99	10900	1257	Qom	0	0		0	1	1	-0.713799	-2.44499
PC	PC100	11103	1312	Qom	1	1			1	0	0.203024	-0.229525	1	1	0	0
PC	PC101	11275	1333	Qom	0	0		0	1	0	-0.118205	0.230143
PC	PC102	10970	1637	Qom	0	0		0	1	0	-0.336656	1.19792
PC	PC103	11156	1283	Qom	0	0		0	1	0	1.8033	-1.87361	1	1	0	0
PC	PC104	11193	1564	Qom	0	0		0	0	0	0.5548	0.0117322	1	1	1	1
PC	PC105	10926	1499	Qom	0	0		0	1	0	0.127117	-0.229525	1	2	0	0
PC	PC106	11488	1425	Qom	1	4	0	0	1	1	-1.10647	1.08663	0	0	0	0
PC	PC107	10832	2050	Qom	0	0		0	1	0	0.547353	-2.44499	0	0	0	0
PC	PC108	11011	2108	Qom	0	0		0	1	0	0.363291	-0.831018
PC	PC109	10987.9	2153.62	Creole						0			0	0	0	0
PC	PC110	11568	1179	Qom	0	0		0	1	0	-0.597697	1.25771	0	0	0	0
PC	PC111	11837	1450	Qom	1	1			0	0	1.26029	0.112476	1	1	0	0
PC	PC112	11772	1293	Creole	0	0		0	1	0	-1.54767	0.30299	0	0	0	0
PC	PC114	9133	3611	Creole	0	0		0	1	0	-1.14811	0.0117322	0	0	0	0
PC	PC115	9564.02	3132.07	Creole	0	0		0	1	0	-2.31711	0.562169	0	0	0	0
PC	PC116	11858	1059	Qom	0	0		0	0	0	0.948543	-0.306806	0	0	0	0
PC	PC117	11725	1142	Qom	1	2	0	0	0	0	0.725932	1.37095	1	3	1	2
PC	PC118	11853	1241	Qom	0	0		0	0	0	1.29109	0.116909	1	1	0	0
PC	PC119	11872.7	1140.42	Qom	0	0		0	1	0	-0.336678	-0.116292
PC	PC120	12386	916	Creole	1	0			1	0	-2.44644	-0.687673	0	0	0	0
PC	PC122	12529	961	Creole	0	0		0	1	0	0.672001	-0.341238	1	1	0	0
PC	PC124	13002	0	Qom	1	1	0	0	0	0	0.858531	1.19084	1	2	0	0
PC	PC125	12874	312	Qom	0	0		0	0	0	-1.11277	0.667346	0	0	0	0
PC	PC126	12985	648	Qom	1	4	0	0	0	0	0.424714	1.08468	1	2	0	0
PC	PC127	12691	455	Qom	0	0		0	0	0	1.6013	-1.17137
PC	PC128	12683	596	Qom	0	0		0	1	0	-0.889504	0.908603	1	2	1	1
PC	PC129	13016	888	Qom	0	0		0	1	0	-2.43424	0.207677	0	0	0	0
PC	PC130	12790	829	Qom	0	0		0	0	0	-1.75404	-0.0655487
PC	PC131	12969	619	Qom	0	0		0	0	0	-0.957806	1.19792	0	0	0	0
PC	PC132	12922	917	Qom	0	0		0	1	0	0.892387	-1.17137
PC	PC133	13017	1082	Qom	1	2	0	0	0	0	0.992336	0.660968	0	0	0	0
PC	PC134	12990	1150	Qom	1	25	1	1	0	0	1.26029	1.37594	0	0	0	0
PC	PC135	9460	3162	Creole	0	0		0	1	0	-2.13971	-1.38991	0	0	0	0
PC	PC136	10581	2405	Creole	0	0		0	1	0	-1.06466	0.230143	0	0	0	0
PC	PC137	10904	2317	Creole	0	0		0	1	0	-1.1982	-0.306806
PC	PC138	13230	866	Creole	0	0		0	1	0	-1.37395	1.36692	0	0	0	0
PC	PC139	12984	738	Creole	0	0		0	0	0	0.374483	-2.44499
PC	PC140	13152	960	Creole	0	0		0	0	0	0.989966	0.116909
PC	PC142	12593	1078	Creole	0	0		0	1	1	-1.39567	-1.74883	0	0	0	0
PC	PC143	12570	1525	Creole	0	0		0	1	1	0.131714	-0.492909	0	0	0	0
PC	PC144	11947	1465	Creole	1	1			1	0	-0.937947	-0.509648	0	0	0	0
PG	PG01	2563	9822	Qom	0	0		0	1	0	1.27375	1.19792	1	2	0	0
PG	PG02	2662	9808	Qom	0	0		0	1	0	1.40104	0.230143
PG	PG03	2948	10095	Qom	0	0		0	1	0	0.777004	0.79537	1	3	0	0
PG	PG04	2763	10082	Qom	1	11	0	0	1	0	0.908764	1.53994	1	6	0	0
PG	PG05	3131	10232	Creole						1
PG	PG07	2694	9805	Qom	0	0		0	0	1	-0.314417	1.25771	1	2	1	1
PG	PG08	2721	9451	Qom	0	0		0	1	0	-0.274676	1.25771	1	4	0	0
PG	PG09	2981	9718	Qom	0	0		0	1	0	1.18082	1.08468	1	1	0	0
PG	PG10	2961	9536	Qom	0	0		0	1	0	0.782349	0.908603	1	1	0	0
PG	PG11	2732.17	9234.28	Qom	0	0		0	0	0	0.136632	1.19084	1	1	1	1
PG	PG13	2519	9192	Qom	0	0		0	1	0	-1.05734	0.913221	1	1	0	0
PG	PG14	3322	9442	Qom	1	1			1	0	0.376971	1.08468	1	1	0	0
PG	PG16	2937	9552	Qom	0	0		0	1	0	-1.29017	0.911277	1	4	0	0
PG	PG17	3885	8912	Creole	0	0		0	1	0	-1.9279	-0.800906
PG	PG18	3913	9177	Creole	0	0		0	1	0	-1.68233	-0.687673	1	1	0	0
PG	PG19	3301	8586	Qom	1	12	0	0	1	0	0.825333	0.216683	1	1	0	0
PG	PG20	3256	8781.66	Qom	0	0		0	1	0	0.685461	0.738249
PG	PG21	3390	8429	Qom	1	21	1	2	0	0	-0.737778	1.25771	1	1	0	0
PG	PG22	3270	8897	Qom	1	40	1	6	0	0	-0.620673	1.54278	1	7	1	3
PG	PG23	2673	9238	Creole	0	0		0	1	0	-1.9279	-0.800906	0	0	0	0
PG	PG24	2660	9680	Qom	0	0		0	1	0	0.328972	1.08468	0	0	0	0
PG	PG25	1966	10043	Qom	0	0		0	1	0	-0.431741	-0.341238	0	0	0	0
PG	PG26	2004	10121	Qom	0	0		0	0	0	0.691189	0.4714	1	3	1	1
PG	PG27	1948	10189	Qom	0	0		0	0	0	1.47535	0.399141	1	5	1	1
PG	PG28	2098	9859	Qom	0	0		0	1	0	0.420152	0.968398	1	1	0	0
PG	PG29	2217	9894	Qom	0	0		0	1	0	0.965116	1.08468
PG	PG30	2510	10151	Qom	1	12	0	0	1	0	1.53521	0.448935
PG	PG31	2402	10232	Qom	0	0		0	1	0	1.8033	-1.17137
PG	PG32	2398	10969	Qom	0	0		0	1	0	0.00833914	-1.22462	0	0	0	0
PG	PG33	2146	10919	Qom	0	0		0	0	0	1.03638	-0.411983
PG	PG34	2511	10955	Qom	0	0		0	0	1	-0.735179	-0.303095
PG	PG35	2489	10973	Qom	1	1			0	0	0.527222	-0.0655487	0	0	0	0
PG	PG36	2380	10864	Qom	0	0		0	0	1	0.64253	0.738249	1	1	0	0
PG	PG37	3092.76	10766.6	Creole	0	0		0	1	0	-1.47564	-1.92686
PG	PG38	2510	10822	Creole	0	0		0	1	1	-1.71246	-0.64953
PG	PG39	2633	11394	Creole	0	0		0	1	0	-1.8246	-0.229525	1	1	0	0
PG	PG41	3212	11347	Creole	0	0		0	1	0	-1.88986	-0.116292	0	0	0	0
PG	PG42	2960	11643	Creole	1	28	1	8	1	0	0.988909	0.314533
PG	PG43	2089	11105	Qom	0	0		0	1	0	-0.218146	1.19792	0	0	0	0
PG	PG44	2174	11024	Qom	0	0		0	1	0	0.833469	0.16594	0	0	0	0
PG	PG45	1648	10883	Qom	1	13	1	2	1	1	0.362308	1.19351	1	1	0	0
PG	PG46	1391	10668	Qom	0	0		0	0	0	0.566428	0.79537
PG	PG47	1443	10435	Qom	0	0		0	0	0	0.770688	-1.92686
PG	PG48	1507	10285	Qom	0	0		0	1	0	0.197383	0.911277	0	0	0	0
PG	PG49	1851	10327	Qom	0	0		0	0	0	1.20746	0.968398	1	1	0	0
PG	PG50	1826	10116	Qom	0	0		0	1	1	-0.245789	-0.229525	1	1	0	0
PG	PG51	485	9595	Qom	0	0		0	1	0	-1.57727	0.0252195	1	1	0	0
PG	PG52	969	9535	Qom	0	0		0	0	0	1.11514	-0.411983	1	2	0	0
PG	PG53	650	9535	Qom	0	0		0	0	0	1.32579	0.399141	1	1	0	0
PG	PG54	851	9752	Qom	0	0		0	1	0	0.759521	1.36692	0	0	0	0
PG	PG55	725	9522	Qom	0	0		0	0	0	0.10712	-0.0245744	1	2	0	0
PG	PG56	811	9672	Qom	0	0		0	0	0	1.47708	-2.44499
PG	PG57	629	9518	Qom	0	0		0	1	0	-0.248815	0.562169	1	1	0	0
PG	PG58	692	9755	Qom	0	0		0	0	0	0.332888	0.603143	0	0	0	0
PG	PG59	823	9819	Qom	0	0		0	1	0	-0.866661	-0.25047	1	2	0	0
PG	PG60	1887.37	9076.59	Qom	0	0		0	0	0	1.61506	1.36976	1	1	0	0
PG	PG61	1634	9258	Qom	0	0		0	0	0	0.87346	0.79537	1	1	0	0
PG	PG62	1759	9318	Qom	0	0		0	1	0	0.928062	0.908603	0	0	0	0
PG	PG64	1548	9357	Qom	0	0		0	1	0	0.200189	-1.17137
PG	PG66	1832	9364	Qom	0	0		0	1	1	-0.889728	-0.1694	0	0	0	0
PG	PG67	1607	9103	Qom	0	0		0	0	1	0.00393345	1.37095	1	3	0	0
PG	PG70	1338	9220	Qom	0	0		0	0	0	-0.896731	1.08468	0	0	0	0
PG	PG71	1530	9475	Qom	0	0		0	0	0	0.662267	0.738249	1	2	0	0
PG	PG72	1578	9368	Qom	0	0		0	1	0	0.52931	0.968398	1	2	0	0
PG	PG73	1415	9555	Qom	0	0		0	1	0	-1.86999	-0.653241	1	1	0	0
PG	PG74	1189	9796	Qom	0	0		0	0	0	-0.285258	1.19368	1	3	0	0
PG	PG75	1637	9708	Qom	0	0		0	0	0	0.773817	-0.454472
PG	PG76	1634	10038	Qom	0	0		0	1	0	-1.86648	0.408167	1	2	0	0
PG	PG77	1410	9878	Qom	0	0		0	1	0	-0.972469	1.25771	1	4	1	1
PG	PG78	1545	10077	Qom	0	0		0	1	0	-0.926336	-1.92686	1	1	0	0
PG	PG79	1232	9912	Qom	0	0		0	0	0	-0.796989	0.667346	1	1	0	0
PG	PG80	1231	10170	Qom	0	0		0	0	0	-0.550743	0.908603	1	2	0	0
PG	PG81	1296	10207	Qom	0	0		0	0	0	1.45976	0.307451	1	1	0	0
PG	PG83	1584	10855	Qom	0	0		0	0	0	-0.343468	-0.0655487	0	0	0	0
PG	PG85	1518.08	11064.1	Qom	0	0		0	1	0	0.623071	-0.229525	1	1	0	0
PG	PG87	1367	10646	Qom	0	0		0	1	0	0.832737	0.79537	1	3	0	0
PG	PG88	1031	11033	Qom	0	0		0	0	0	1.06407	0.908603	1	1	0	0
PG	PG89	1074	10861	Qom	1	2			1	0	0.348373	0.358167	1	1	0	0
PG	PG90	1058	10606	Qom	0	0		0	1	0	-0.690726	1.37095	1	5	1	1
PG	PG91	1255	10567	Qom	0	0		0	0	0	1.40704	-1.17137	1	2	0	0
PG	PG92	1317	11322	Creole	0	0		0	1	1	-2.31711	-0.116292
PG	PG93	686	10087	Qom	0	0		0	0	0	-1.11498	1.19792	0	0	0	0
PG	PG95	85	10280	Qom	0	0		0	1	1	-2.26604	0.554112	1	1	0	0
PG	PG96	192	10178	Qom	0	0		0	0	1	-1.91492	-0.116292	1	1	0	0
PG	PG97	0	10118	Qom	0	0		0	1	1	-0.46809	-0.229525	0	0	0	0
PG	PG98	624	9978	Qom	0	0		0	1	1	-1.58657	-2.44499	0	0	0	0
PG	PG99	580	10086	Qom	0	0		0	1	1	0.322513	-1.22462	0	0	0	0
PG	PG100	498	11029	Creole	0	0		0	1	0	0.305411	-1.92686
PG	PG101	293	10658	Qom	0	0		0	1	0	-1.0182	0.973394	0	0	0	0
PG	PG102	526	10683	Qom	0	0		0	1	0	0.792727	1.13371	1	1	0	0
PG	PG103	513	10490	Qom	1	20	1	1	0	0	0.773823	1.02332	1	2	1	1
PG	PG104	305	9843	Qom	0	0		0	0	0	1.41464	-0.653241	0	0	0	0
PG	PG105	383	9077	Creole	0	0		0	1	0	-1.29314	-1.22462
PG	PG106	620	8938	Creole	0	0		0	0	0	-1.09489	0.358167
PG	PG107	3145	12343	Creole	0	0		0	1	1	-0.701869	1.19792	1	1	0	0
PG	PG108	3872	13574	Creole	0	0		0	1	1	-0.974762	-0.229525
PG	PG111	3421	8433	Qom	1	7	1	1	0	0	1.14295	-1.15671
PG	PG112	3170	8526	Qom	1	40	1	14	0	0	1.67773	-1.58042
PG	PG113	3090	8476	Creole	0	0		0	0	0	0.352186	-1.58042
PG	PG114	2901	8596	Qom	0	0		0	1	0	-1.52571	0.667346	0	0	0	0
PG	PG115	3033	8903	Qom	0	0		0	1	0	-2.08864	-1.22462
PG	PG116	2544	8893	Creole	0	0		0	1	0	-2.29771	0.207677
PG	PG117	2505	8878	Qom	1	1	0	0	1	0	1.3909	0.753632	1	3	1	1
PG	PG118	2443	9009	Qom	0	0		0	1	0	-0.187332	-0.341238
PG	PG120	2122.38	8994.33	Qom	0	0		0	0	0	-0.202587	-2.44499
PG	PG121	2243	8937	Qom	0	0		0	0	0	-0.610952	-0.518674
PG	PG122	1876	8578	Qom	0	0		0	1	0	-0.944559	0.851482	1	1	0	0
PG	PG123	1664	8833	Qom	0	0		0	1	0	-1.90581	-1.10768
PG	PG124	1584	8912	Qom	0	0		0	1	0	0.745001	0.116909	1	1	0	0
PG	PG125	1447	8960	Qom	0	0		0	1	1	0.0937172	0.307451	0	0	0	0
PG	PG126	1127	9273	Qom	0	0		0	1	0	-0.677856	1.37095	0	0	0	0
PG	PG127	1779	9676	Qom	0	0		0	0	0	-0.580379	0.293964	1	2	0	0
PG	PG128	1928	9684	Qom	0	0		0	0	0	-0.572098	0.0527065	0	0	0	0
PG	PG129	1806	9477	Qom	0	0		0	1	0	0.584194	0.851482	1	1	1	1
PG	PG130	1985	9047	Qom	0	0		0	1	0	-0.203041	0.731167
PG	PG131	2021	9111	Qom	0	0		0	1	1	0.332888	0.740193	1	3	0	0
PV	PV01	4456	6055	Creole	0	0		0	0	0	0.445924	-0.129751
PV	PV03	4703	5621	Creole	0	0		0	1	0	-1.1175	-0.931762
PV	PV04	4740	7490	Creole	0	0		0	1	0	-0.856394	-1.15671
PV	PV05	4538	5033	Creole	1	0	0		0	0	-0.677216	0.79537	1	2	1	1
PV	PV06	4485	5254	Qom	1	1	1	0	0	0	0.907099	1.02451	1	3	0	0
PV	PV07	4201	5076	Qom	0	0		0	1	0	1.38834	-1.92686	1	1	0	0
PV	PV08	4339	4339	Qom	1	2	1	1	0	0	-0.00925589	-0.0724456	1	1	0	0
PV	PV09	4389	4462	Qom	0	0		0	0	0	0.971617	-0.518674	1	1	0	0
PV	PV10	4632	2867	Creole	0	0		0	1	0	-2.44644	-0.229525	0	0	0	0
PV	PV11	4410.93	2312.86	Qom	0	0		0	1	0	1.71927	-2.44499
RN	RN01	5872	2113	Qom	0	0		0	1	1	-1.2317	0.851482	1	3	1	2
RN	RN03	5552	1794	Qom	0	0		0	1	1	-1.17621	-0.492909	1	2	0	0
RN	RN04	5584	2079	Qom	0	0		0	0	0	1.32698	-2.44499
RN	RN05	5406	1477	Qom	1	12	1	2	0	0	1.41907	0.640399	1	3	1	1
RN	RN06	5833	1870	Qom	1	0	1		1	1	0.200271	1.02451
RN	RN07	5781	1692	Qom	0	0		0	1	1	-1.0616	-1.92686
RN	RN08	5527	1490	Qom	0	0		0	1	1	-0.224169	0.293964	0	0	0	0
RN	RN09	5597	1552	Qom	0	0		0	0	1	1.71927	-2.44499
RN	RN10	5413	1717	Qom	0	0		0	0	1	0.311088	0.0117322	0	0	0	0
RN	RN11	4856	1567	Qom	0	0		0	0	1	-1.6472	0.16878
RN	RN12	5502	1436	Qom						1
RN	RN13	6902	1640	Qom	1	0		0	1	1	-2.04279	-1.17137	1	3	1	1
RN	RN14	6669	1268	Qom	0	0		0	1	0	-0.747938	-0.800906	1	1	0	0
RN	RN15	6354	2279	Creole	1	1			1	0	1.54022	-1.15671	1	1	0	0
RN	RN16	4970	2753	Qom	0	0		0	1	0	-0.713799	-2.44499

## Sheet: individual-level data
Community	House ID	Person ID	Gender	Ethnic group	Born before spraying	Age in 2008	<6 y.o. in 2008	Age in 2012-2015	Age in 2015	Mobility	Blood draw	Place of blood draw	Seropositivity	Mother infection status	Reported T. infestans exposure	2008 domiciliary infestation	2008 vector abundance	2009-2015 domiciliary infestation	2008 occurrence of domiciliary infected vectors	2008 abundance of domiciliary infected vectors	Social vulnerability index	Host availability index	Infected co-inhabitant
BC	BC03	BC3_1	F	Qom	1	42.3194	0	47.6	48.7667	unknown	1	House	P			1	32	0	1	3	0.4915	-0.116292	2
BC	BC03	BC3_2	F	Qom	1	3.06389	1	8.34444	9.51111	unknown	1	House	N	P	0	1	32	0	1	3	0.4915	-0.116292	3
BC	BC06	BC6_100	M	Creole	1	43.2	0	47.67	50	in-migrant	0							0
BC	BC06	BC6_1	M	Creole	1	22.2	0	26.67	29	out-migrant	0							0
BC	BC06	BC6_2	F	Creole	1	17.2	0	21.67	24	out-migrant	0							0
BC	BC06	BC6_3	M	Creole	1	0.2	1	4.67	7	out-migrant	1	School/primary health post	N		1			0
BC	BC06	BC6_4	M	Creole	0		1	1.67	4	out-migrant	0							0
BC	BC07	BC7_1	M	Creole	1	43.2	0	47.67	50	non-mover	0							0
BC	BC07	BC7_2	F	Creole	1	35.2	0	39.67	42	non-mover	0							0
BC	BC07	BC7_3	M	Creole	1	0.2	1	4.67	7	non-mover	0							0
BC	BC10	BC18_1	M	Creole	1	61.6139	0	66.8944	68.0611	mover	1	House	N		0			0
BC	BC10	BC18_3	M	Creole	1	14.2	0	18.67	21	mover	0			N				0
BC	BC10	BC18_4	F	Creole	1	11.5028	0	16.7833	17.95	mover	1	House	N	N	0			0
BC	BC10	BC18_5	M	Creole	1	0.352778	1	5.63333	6.8	mover	1	School/primary health post	N	N	0			0
BC	BC11	BC11_1	M	Qom	1	18.0667	0	23.3472	24.5139	non-mover	1	House	P	P	1	1	32	0	1	3	0.4915	-0.116292	2
BC	BC11	BC11_2	F	Qom	1	14.5	0	19.7806	20.9472	non-mover	1	House	N	P	1	1	1	0	1	1	0.580659	0.448935	2
BC	BC11	BC11_3	M	Qom	0		1	2.48333	3.65	non-mover	1	House	N	N	0			0
BC	BC12	BC12_1	M	Creole	1	18.2	0	22.67	25	non-mover	0							0
BC	BC13	CC35_7	F	Qom	1	33.9611	0	39.2417	40.4083	mover	1	House	P		1	0	0	0	0	0	-1.03198	1.19792	0
BC	BC13	BC13_2	M	Qom	1	22.4722	0	27.7528	28.9194	non-mover	1	House	P		1	0	0	0	0	0	0.206562	0.836344	2
BC	BC13	BC13_1	F	Qom	1	18.2028	0	23.4833	24.65	non-mover	1	House	N	P	1	0	0	0	0	0	-1.03198	1.19792	1
BC	BC13	CC35_91	M	Qom	1	8.60556	0	13.8861	15.0528	mover	1	House	N	P	0	0	0	0	0	0	-1.03198	1.19792	1
BC	BC13	BC13_3	F	Qom	0		1	4.01389	5.18056	non-mover	1	House	N	N	0			0
BC	BC13	BC13_5	F	Qom	0		1	1.64444	2.81111	non-mover	1	House	N	N	0			0
BC	BC13	BC13_91	F	Qom	0		1	2.71944	3.88611	non-mover	1	House	N	N	0			0
BC	BC13	BC13_100	M	Qom	0		1	0.488889	1.65556		1	House	N	N	0			0
BC	BC13	BC13_90	F	Qom	1	14.0833	0	19.3639	20.5306	out-migrant	1	House	N	P	1	0	0	0	0	0	-1.03198	1.19792	1
BC	BC16	BC16_1	M	Creole	1	67.4917	0	72.7722	73.9389	non-mover	1	House	N		1			0
BC	BC18	BC18_2	F	Creole	1	33.625	0	38.9056	40.0722	unknown	1	School/primary health post	N		0			0
CL	CC01	CC1_1	M	Qom	1	67.6028	0	72.8833	74.05	non-mover	1	House	P		1	1	3	0	0	0	1.0161	-0.303095	0
CL	CC01	CC5_3	M	Qom	1	7.2	0	11.67	14	mover	0			P		1	25	0	1	3	1.19733	0.358167	3
CL	CC01	CC01_100	M	Qom	1	10.8028	0	16.0833	17.25	unknown	1	House	N		0			0
CL	CC03	CC3_3	M	Qom	1	28.2	0	32.67	35	non-mover	0					1	1	0	0	0	1.53706	0.116909	3
CL	CC03	CC3_1	F	Qom	1	27.1556	0	32.4361	33.6028	non-mover	1	House	P		1	1	1	0	0	0	1.53706	0.116909	2
CL	CC03	CC3_4	F	Qom	1	4.98056	1	10.2611	11.4278	non-mover	1	House	P	P	1	1	1	0	0	0	1.53706	0.116909	2
CL	CC03	CC3_7	M	Qom	1	3.80278	1	9.08333	10.25	non-mover	1	House	P	P	1	1	1	0	0	0	1.53706	0.116909	2
CL	CC03	CC3_5	F	Qom	0		1	3.82222	4.98889	non-mover	1	House	N	P	0			0
CL	CC03	CC3_6	M	Qom	0		1	2.31667	3.48333	non-mover	1	House	N	P	0			0
CL	CC03	CC03_100	M	Qom	0		1		1		0			P
CL	CC05	CC5_1	F	Qom	1	33.0806	0	38.3611	39.5278	non-mover	1	House	P		1	1	25	0	1	3	1.19733	0.358167	2
CL	CC05	CC5_2	F	Qom	1	10.6028	0	15.8833	17.05	non-mover	1	House	P	P	1	1	25	0	1	3	1.19733	0.358167	2
CL	CC05	CC5_6	F	Qom	1	5.10278	0	10.3833	11.55	non-mover	1	House	P	P	1	1	25	0	1	3	1.19733	0.358167	2
CL	CC05	CC5_5	M	Qom	1	3.83611	1	9.11667	10.2833	non-mover	1	House	N	P	1	1	25	0	1	3	1.19733	0.358167	3
CL	CC05	CC5_4	F	Qom	1	2.25833	1	7.53889	8.70556	non-mover	1	House	N	P	1	1	25	0	1	3	1.19733	0.358167	3
CL	CC05	CC5_7	F	Qom	0		1	1.46389	2.63056	non-mover	1	House	N	P	0			0
CL	CC07	CC7_1	M	Qom	1	49.2	0	53.67	56	non-mover	0					0	0	0	0	0	1.45551	1.25063	0
CL	CC07	CC7_5	F	Qom	1	7.52222	0	12.8028	13.9694	non-mover	1	House	N		1	0	0	0	0	0	1.45551	1.25063	0
CL	CC07	CC7_3	M	Qom	1	5.37222	0	10.6528	11.8194	non-mover	1	House	N		1	0	0	0	0	0	1.45551	1.25063	0
CL	CC07	CC7_4	M	Qom	1	2.91389	1	8.19444	9.36111	non-mover	1	House	N		1	0	0	0	0	0	1.45551	1.25063	0
CL	CC07	CC07_ 90	M	Qom	0		1	1.67	4	non-mover	1	House	N		0			0
CL	CC07	PG118_9	M	Qom	1	16.2	0	20.67	23	mover	0							0
CL	CC07	PG118_3	F	Qom	1	10.2	0	14.67	17	mover	0					0	0	0	0	0	1.45551	1.25063	0
CL	CC07	CC07_102	F	Qom	0		1		1		0
CL	CC07	CC76_2	F	Qom	1	13.25	0	18.5306	19.6972	mover	1	House	N		1	0	0	0	0	0	0.487225	-1.17137	1
CL	CC07	CC76_5	F	Qom	0		1	3.52778	4.69444	mover	1	House	N	N	0			0
CL	CC07	CC07_101	M	Qom	0		1		2		0			N
CL	CC13	CC13_1	M	Qom	1	37.2	0	41.67	44	non-mover	0					0	0	0	0	0	0.572848	1.37095	4
CL	CC13	CC13_2	F	Qom	1	37.2	0	41.67	44	non-mover	0					0	0	0	0	0	0.572848	1.37095	4
CL	CC13	CC13_5	M	Qom	1	11.1389	0	16.4194	17.5861	non-mover	1	School/primary health post	P		1	0	0	0	0	0	0.572848	1.37095	3
CL	CC13	CC13_4	M	Qom	1	6.23056	0	11.5111	12.6778	non-mover	1	House	P		1	0	0	0	0	0	0.572848	1.37095	3
CL	CC13	CC13_7	F	Qom	1	3.67778	1	8.95833	10.125	non-mover	1	House	N		0	0	0	0	0	0	0.572848	1.37095	4
CL	CC13	CC13_3	F	Qom	1	1.63056	1	6.91111	8.07778	non-mover	1	House	N		1	0	0	0	0	0	0.572848	1.37095	4
CL	CC13	CC13_100	M	Qom	0		1		2		0
CL	CC13	CC13_6	F	Qom	1	8.22778	0	13.5083	14.675	non-mover	1	School/primary health post	N		1	0	0	0	0	0	0.572848	1.37095	4
CL	CC13	CC13_8	F	Qom	0		1	2.43333	3.6	non-mover	1	House	N	N	0			0
CL	CC13	CC102_2	F	Qom	1	14.4194	0	19.7	20.8667	mover	1	School/primary health post	P		1	0	0	0	0	0	0.572848	1.37095	3
CL	CC13	CC102_3	M	Qom	0		1	3.88889	5.05556	mover	1	School/primary health post	N	P	1			0
CL	CC13	CC13_101	F	Qom	0		1	0	1.04167		1	House	N	P	0			0
CL	CC15	CC15_1	F	Qom	1	34.5694	0	39.85	41.0167	non-mover	1	House	P	P	1	0	0	0	0	0	0.424969	0.112476	0
CL	CC15	CC15_3	F	Qom	1	7.80556	0	13.0861	14.2528	non-mover	1	House	N	P	1	0	0	0	0	0	0.424969	0.112476	1
CL	CC15	CC15_4	F	Qom	1	6.05	0	11.3306	12.4972	non-mover	1	House	N	P	1	0	0	0	0	0	0.424969	0.112476	1
CL	CC15	CC15_5	M	Qom	1	4.17778	1	9.45833	10.625	non-mover	1	House	N	P	1	0	0	0	0	0	0.424969	0.112476	1
CL	CC15	CC15_6	F	Qom	1	0.852778	1	6.13333	7.3	non-mover	1	House	N	P	0	0	0	0	0	0	0.424969	0.112476	1
CL	CC15	CC15_7	F	Qom	0		1	4.19722	5.36389	non-mover	1	House	N	P	0			0
CL	CC15	CC15_8	F	Qom	0		1	1.57222	2.73889	non-mover	1	House	N	P	0			0
CL	CC15	CC15_2	M	Qom	1	25.2	0	29.67	32	out-migrant	0					0	0	0	0	0	0.424969	0.112476	1
CL	CC16	CC16_2	M	Qom	1	56.4667	0	61.7472	62.9139	non-mover	1	House	P		1	1	1	0	0	0	-0.974762	-0.229525	1
CL	CC16	CC16_1	F	Qom	1	47.5861	0	52.8667	54.0333	non-mover	1	House	P		1	1	1	0	0	0	-0.974762	-0.229525	1
CL	CC16	CC16_3	M	Qom	1	43.2	0	47.67	50	non-mover	0							0
CL	CC17	CC17_2	F	Qom	1	41.5167	0	46.7972	47.9639	non-mover	1	House	P		1	0	0	0	0	0	0.266875	-1.15671	1
CL	CC17	CC17_1	M	Qom	1	39.1944	0	44.475	45.6417	non-mover	1	House	P		1	0	0	0	0	0	0.266875	-1.15671	1
CL	CC18	CC18_2	M	Qom	1	51.8556	0	57.1361	58.3028	non-mover	1	House	P		1	1	2	0	0	0	0.80251	0.4714	3
CL	CC18	CC18_1	F	Qom	1	44.8528	0	50.1333	51.3	non-mover	1	House	P		1	1	2	0	0	0	0.80251	0.4714	3
CL	CC18	CC18_7	M	Qom	1	7.2	0	11.67	14	non-mover	0			P		1	2	0	0	0	0.80251	0.4714	4
CL	CC18	CC18_3	F	Qom	1	18	0	23.2806	24.4472	non-mover	1	House	P	P		1	2	0	0	0	0.80251	0.4714	3
CL	CC18	CC18_5	M	Qom	0		1	4.30278	5.46944	non-mover	1	House	N	P				0
CL	CC18	CC18_101	M	Qom	0		1		2		0			P
CL	CC18	CC18_8	M	Qom	1	6.28056	0	11.5611	12.7278	non-mover	1	House	P		0			0
CL	CC18	CC18_11	M	Qom	1	4.1	1	9.38056	10.5472	non-mover	1	House	P	P	0			0
CL	CC18	CC18_10	F	Qom	1	1.48056	1	6.76111	7.92778	non-mover	1	House	N	P	0			0
CL	CC18	CC18_9	M	Qom	0		1	4.79167	5.95833	non-mover	1	House	P	P	0			0
CL	CC18	CC18_102	F	Qom	1	11.9861	0	17.2667	18.4333	unknown	1	House	P		0	1	2	0	0	0	0.80251	0.4714	3
CL	CC21	CC21_4	M	Qom	1	40.9667	0	46.2472	47.4139	non-mover	1	House	P		1	1	0	0	0	0	-0.0571484	0.230143	2
CL	CC21	CC21_3	F	Qom	1	31.6667	0	36.9472	38.1139	non-mover	1	House	P		1	1	0	0	0	0	-0.0571484	0.230143	2
CL	CC21	CC21_6	M	Qom	1	57.2	0	61.67	64	non-mover	0					1	0	0	0	0	-0.0571484	0.230143	3
CL	CC21	CC21_5	F	Qom	1	40.2	0	44.67	47	non-mover	0					1	0	0	0	0	-0.0571484	0.230143	3
CL	CC21	CC21_1	M	Qom	1	14.6639	0	19.9444	21.1111	non-mover	1	House	P	P	1	1	0	0	0	0	-0.0571484	0.230143	2
CL	CC21	CC21_2	F	Qom	1	10.6833	0	15.9639	17.1306	non-mover	1	House	N		1	0	0	0	0	0	-0.896731	1.08468	0
CL	CC21	CC21_100	F	Qom	0		1		1		0			N
CL	CC22	CC22_1	M	Qom	1	39.6333	0	44.9139	46.0806		1	School/primary health post	N		0	0	0	0	0	0	1.0771	-0.871636	1
CL	CC23	CC23_1	F	Qom	1	38.1444	0	43.425	44.5917	non-mover	1	House	P		1	1	1	0	0	0	0.31582	1.08468	0
CL	CC23	CC23_2	M	Qom	1	31.2	0	35.67	38	non-mover	0					1	1	0	0	0	0.31582	1.08468	1
CL	CC23	CC23_4	M	Qom	1	17.6278	0	22.9083	24.075	non-mover	1	House	N	P	1	1	1	0	0	0	0.31582	1.08468	1
CL	CC23	CC23_6	M	Qom	1	10.5167	0	15.7972	16.9639	non-mover	1	House	N		1	1	1	0	0	0	0.31582	1.08468	1
CL	CC23	CC23_7	F	Qom	1	8.21667	0	13.4972	14.6639	non-mover	1	House	N		1	1	1	0	0	0	0.31582	1.08468	1
CL	CC23	CC23_8	M	Qom	1	6.15278	0	11.4333	12.6	non-mover	1	House	N	P	1	1	1	0	0	0	0.31582	1.08468	1
CL	CC23	CC23_9	F	Qom	1	4.53056	1	9.81111	10.9778	non-mover	1	House	N	P	1	1	1	0	0	0	0.31582	1.08468	1
CL	CC23	CC23_10	M	Qom	1	3.57778	1	8.85833	10.025	non-mover	1	House	N	P	1	1	1	0	0	0	0.31582	1.08468	1
CL	CC23	CC23_11	F	Qom	0		1	3.91389	5.08056	non-mover	1	House	N	P	0			0
CL	CC23	CC23_5	F	Qom	1	13.4861	0	18.7667	19.9333	non-mover	1	House	N	P	1	1	1	0	0	0	0.31582	1.08468	1
CL	CC23	CC23_12	F	Qom	0		1	2.53611	3.70278	non-mover	1	House	N	N	0			0
CL	CC23	CC23_100	F	Qom	0		1		0.6					N
CL	CC23	CC23_3	M	Qom	1	20.2	0	24.67	27	out-migrant	0			P		1	1	0	0	0	0.31582	1.08468	1
CL	CC24	CC24_ 90	M	Creole	1	64.7139	0	69.9944	71.1611	non-mover	1	House	P		0	0	0	0	0	0	1.34579	-1.15671	0
CL	CC25	CC25_1	F	Qom	1	34.8167	0	40.0972	41.2639	non-mover	1	House	N		1	1	8	0	1	2	1.47535	1.08468	1
CL	CC25	CC25_2	M	Qom	1	15.2583	0	20.5389	21.7056	non-mover	1	School/primary health post	N	N	1	1	8	0	1	2	1.47535	1.08468	1
CL	CC25	CC25_7	M	Qom	1	11.8222	0	17.1028	18.2694	non-mover	1	House	N	N	1	1	8	0	1	2	1.47535	1.08468	1
CL	CC25	CC25_4	F	Qom	1	10.2944	0	15.575	16.7417	non-mover	1	House	N	N	1	1	8	0	1	2	1.47535	1.08468	1
CL	CC25	CC25_5	F	Qom	1	8.19722	0	13.4778	14.6444	non-mover	1	House	N	N	1	1	8	0	1	2	1.47535	1.08468	1
CL	CC25	CC25_3	F	Qom	1	5.22778	0	10.5083	11.675	non-mover	1	House	N	N	1	1	8	0	1	2	1.47535	1.08468	1
CL	CC25	CC25_6	M	Qom	1	3.09444	1	8.375	9.54167	non-mover	1	House	N	N	1	1	8	0	1	2	1.47535	1.08468	1
CL	CC26	CC26_1	F	Qom	1	14.2	0	18.67	21	unknown	0			N		0	0	0	0	0	-0.813659	1.37095	0
CL	CC26	CC26_5	F	Qom	1	9.95556	0	15.2361	16.4028	unknown	1	School/primary health post	N	N	0	0	0	0	0	0	-0.813659	1.37095	0
CL	CC27	CC27_3	F	Qom	1	57.2028	0	62.4833	63.65	non-mover	1	School/primary health post	P		0	0	0	0	0	0	0.203119	0.371654	0
CL	CC27	CC27_2	F	Qom	1	22.35	0	27.6306	28.7972	non-mover	1	School/primary health post	N	P	1	0	0	0	0	0	0.203119	0.371654	1
CL	CC27	CC27_4	M	Qom	1	7.46389	0	12.7444	13.9111	non-mover	1	School/primary health post	N	N	1	0	0	0	0	0	0.203119	0.371654	1
CL	CC27	CC27_5	M	Qom	1	5.38611	0	10.6667	11.8333	non-mover	1	School/primary health post	N	N	1	0	0	0	0	0	0.203119	0.371654	1
CL	CC27	CC27_6	F	Qom	1	2.85556	1	8.13611	9.30278	non-mover	1	School/primary health post	N	N	1	0	0	0	0	0	0.203119	0.371654	1
CL	CC27	CC110_2	F	Qom	1	20.2056	0	25.4861	26.6528	mover	1	School/primary health post	N	P	1	0	0	0	0	0	0.203119	0.371654	1
CL	CC27	CC110_3	F	Qom	1	0.277778	1	5.55833	6.725	mover	1	School/primary health post	N	N	0	0	0	0	0	0	0.203119	0.371654	1
CL	CC27	CC27_1	M	Qom	1	69.2	0	73.67	76		0					0	0	0	0	0	0.203119	0.371654	1
CL	CC29	CC29_1	M	Qom	1	61.2583	0	66.5389	67.7056	non-mover	1	School/primary health post	P		0	0	0	0	0	0	0.206562	0.836344	2
CL	CC29	CC68_8	M	Qom	1	28.6	0	33.8806	35.0472	mover	1	School/primary health post	P		1	1	2	0	0	0	-0.413855	0.79537	2
CL	CC29	CC29_3	M	Qom	1	11.775	0	17.0556	18.2222	non-mover	1	House	N		1	0	0	0	0	0	0.206562	0.836344	3
CL	CC29	CC29_4	F	Qom	1	13.7333	0	19.0139	20.1806	non-mover	1	School/primary health post	P		1	0	0	0	0	0	0.206562	0.836344	2
CL	CC29	CC29_5	M	Qom	0		1	5.04167	6.20833	non-mover	1	House	N	P	0			0
CL	CC29	CC29_6	F	Qom	0		1	1.77222	2.93889	non-mover	1	House	N	P	0			0
CL	CC29	CC29_2	M	Qom	1	16.3583	0	21.6389	22.8056	out-migrant	1	House	N		0	0	0	0	0	0	0.206562	0.836344	3
CL	CC33	CC33_1	M	Qom	1	34.2	0	38.67	41	non-mover	0					1	3	0	0	0	1.29798	0.554112	1
CL	CC33	CC33_2	F	Qom	1	22.7167	0	27.9972	29.1639	non-mover	1	House	P		0	1	3	0	0	0	1.29798	0.554112	0
CL	CC33	CC33_3	F	Qom	1	5.2	0	9.67	12	non-mover	0			P		1	3	0	0	0	1.29798	0.554112	1
CL	CC33	CC33_4	M	Qom	0		1	3.67	6	non-mover	0							0
CL	CC35	CC35_2	F	Qom	1	40.2	0	44.67	47	non-mover	0					1	1	0	0	0	0.956008	0.30299	0
CL	CC35	CC35_1	M	Qom	1	36.2	0	40.67	43	non-mover	0					1	1	0	0	0	0.956008	0.30299	0
CL	CC35	CC35_3	F	Qom	1	8.2	0	12.67	15	non-mover	0					1	1	0	0	0	0.956008	0.30299	0
CL	CC35	CC35_4	F	Qom	1	5.2	0	9.67	12	non-mover	0					1	1	0	0	0	0.956008	0.30299	0
CL	CC35	CC35_5	M	Qom	1	3.2	1	7.67	10	non-mover	0					1	1	0	0	0	0.956008	0.30299	0
CL	CC35	CC35_6	F	Qom	1	1.2	1	5.67	8	non-mover	0					1	1	0	0	0	0.956008	0.30299	0
CL	CC35	BC20_2	F	Qom	1	68.2	0	72.67	75	mover	0					1	2	0	0	0	0.0578309	-0.0515011	0
CL	CC35	BC20_1	M	Qom	1	57.2	0	61.67	64	mover	0					1	2	0	0	0	0.0578309	-0.0515011	0
CL	CC35	BC20_3	F	Qom	1	4.2	1	8.67	11	mover	0			N		1	2	0	0	0	0.0578309	-0.0515011	0
CL	CC35	CC35_100	F	Qom	0		1		2		0			N
CL	CC35	CC35_90	M	Qom	1	11.1	0	16.3806	17.5472	unknown	1	School/primary health post	N	P	0	0	0	0	0	0	-1.03198	1.19792	1
CL	CC36	CC36_1	M	Qom	1	41.3111	0	46.5917	47.7583	non-mover	1	School/primary health post	N		1	1	1	0	1	1	-0.0974461	-0.475217	0
CL	CC36	CC37_1	F	Qom	1	34.7222	0	40.0028	41.1694	mover	1	School/primary health post	P		1	1	4	0	0	0	1.1943	0.904195	2
CL	CC36	CC37_3	M	Qom	1	16.2333	0	21.5139	22.6806	mover	1	School/primary health post	P	P	1	1	4	0	0	0	1.1943	0.904195	2
CL	CC36	CC36_3	M	Qom	1	9.15556	0	14.4361	15.6028	non-mover	1	House	N		0	1	1	0	1	1	-0.0974461	-0.475217	0
CL	CC36	CC37_5	M	Qom	1	7.2	0	11.67	14	mover	1	School/primary health post	N	P		1	4	0	0	0	1.1943	0.904195	3
CL	CC36	CC37_6	F	Qom	1	4.2	1	8.67	11	mover	0			P		1	4	0	0	0	1.1943	0.904195	3
CL	CC36	CC37_8	M	Qom	1	0.2	1	4.67	7	mover	0			P		1	4	0	0	0	1.1943	0.904195	3
CL	CC36	CC36_2	F	Qom	1	38.2	0	42.67	45		0					1	1	0	1	1	-0.0974461	-0.475217	0
CL	CC36	CC36_4	M	Qom	1	25.2	0	29.67	32	out-migrant	0					1	1	0	1	1	-0.0974461	-0.475217	0
CL	CC36	CC36_91	F	Qom	1	21.275	0	26.5556	27.7222	out-migrant	1	School/primary health post	N		1			0
CL	CC36	CC36_90	M	Qom	1	2.81944	1	8.1	9.26667	out-migrant	1	School/primary health post	N	N	1			0
CL	CC37	CC37_2	M	Qom	1	44.2	0	48.67	51	unknown	0					1	4	0	0	0	1.1943	0.904195	3
CL	CC37	CC37_7	F	Qom	1	2.2	1	6.67	9	unknown	0			P		1	4	0	0	0	1.1943	0.904195	3
CL	CC38	CC38_1	F	Qom	1	41.3611	0	46.6417	47.8083	non-mover	1	School/primary health post	P		1	1	1	0	1	1	0.580659	0.448935	1
CL	CC38	CC38_3	M	Qom	1	9.01944	0	14.3	15.4667	non-mover	1	School/primary health post	P	P	1	1	1	0	1	1	0.580659	0.448935	1
CL	CC38	CC38_4	M	Qom	1	6.69167	0	11.9722	13.1389	non-mover	1	School/primary health post	N	P	1	1	1	0	1	1	0.580659	0.448935	2
CL	CC38	CC38_2	M	Qom	1	38.2	0	42.67	45	out-migrant	0					1	1	0	1	1	0.580659	0.448935	2
CL	CC38	CC38_6	F	Qom	1	22.025	0	27.3056	28.4722	out-migrant	1	School/primary health post	N		0	1	1	0	1	1	0.580659	0.448935	2
CL	CC38	CC38_5	M	Qom	1	16.2	0	20.67	23	out-migrant	0			P		1	1	0	1	1	0.580659	0.448935	2
CL	CC38	CC38_7	F	Qom	1	2.02778	1	7.30833	8.475	out-migrant	1	School/primary health post	N	N	0	1	1	0	1	1	0.580659	0.448935	2
CL	CC38	CC38_8	F	Qom	0		1	3.67	6	out-migrant	0			N				0
CL	CC39	CC39_2	F	Qom	1	41.6722	0	46.9528	48.1194	non-mover	1	House	P		1	1	36	0	1	11	1.3292	0.448935	3
CL	CC39	CC39_1	M	Qom	1	37.6306	0	42.9111	44.0778	non-mover	1	House	P	P	1	1	36	0	1	11	1.3292	0.448935	3
CL	CC39	CC39_90	M	Qom	1	22.5528	0	27.8333	29	non-mover	1	House	P	P	1	1	36	0	1	11	1.3292	0.448935	3
CL	CC39	CC39_4	F	Qom	1	6.38056	0	11.6611	12.8278	non-mover	1	House	N	P	1	1	36	0	1	11	1.3292	0.448935	4
CL	CC39	CC39_3	M	Qom	1	3.87778	1	9.15833	10.325	non-mover	1	House	N	P	1	1	36	0	1	11	1.3292	0.448935	4
CL	CC39	CC39_5	F	Qom	1	10.575	0	15.8556	17.0222	non-mover	1	House	P	P	1	1	36	0	1	11	1.3292	0.448935	3
CL	CC39	CC39_101	M	Qom	0		1		0.9					P
CL	CC39	CC39_102	M	Qom	1	17.2	0	21.67	24	in-migrant	0							0
CL	CC39	CC39_6	F	Qom	1	11.2	0	15.67	18	non-mover	0			P		1	36	0	1	11	1.3292	0.448935	4
CL	CC39	CC39_103	M	Qom	0		1		2		0
CL	CC39	CC39_104	M	Qom	0		1		1		0
CL	CC40	CC40_2	F	Qom	1	65.2222	0	70.5028	71.6694	non-mover	1	House	P		1	0	0	0	0	0	0.697039	1.19792	4
CL	CC40	CC40_1	M	Qom	1	50.8611	0	56.1417	57.3083	non-mover	1	House	P		1	0	0	0	0	0	0.697039	1.19792	4
CL	CC40	CC40_4	M	Qom	1	18.2	0	22.67	25	non-mover	0			P		0	0	0	0	0	0.697039	1.19792	5
CL	CC40	CC40_6	M	Qom	1	32.2	0	36.67	39	non-mover	0							0
CL	CC40	CC40_5	F	Qom	1	17.6056	0	22.8861	24.0528	non-mover	1	House	N	P		0	0	0	0	0	0.697039	1.19792	5
CL	CC40	CC40_7	F	Qom	1	1.2	1	5.67	8	non-mover	0			N		0	0	0	0	0	0.697039	1.19792	5
CL	CC41	CC41_1	M	Qom	1	56.2	0	60.67	63	non-mover	0					1	7	0	1	1	1.22062	-2.44499	0
CL	CC42	CC42_ 90	F	Qom	1	50.3611	0	55.6417	56.8083	non-mover	1	House	N		1	1	9	0	1	3	1.34579	0.320911	0
CL	CC42	CC42_101	M	Qom	1	40.6556	0	45.9361	47.1028	in-migrant	1	House	P		0			0
CL	CC42	CC42_102	F	Qom	1	35.4222	0	40.7028	41.8694	in-migrant	1	House	P	N	1			0
CL	CC42	CC42_103	M	Qom	1	7.77778	0	13.0583	14.225	in-migrant	1	House	N	P	1			0
CL	CC42	CC42_104	M	Qom	1	5.2	0	9.67	12	in-migrant	0			P				0
CL	CC42	CC42_105	M	Qom	0		1	3.76389	4.93056	in-migrant	1	House	N	P	0			0
CL	CC42	CC42_100	F	Qom	1	83.2	0	87.67	90	in-migrant	0					1	9	0	1	3	1.34579	0.320911	0
CL	CC46	CC46_9	M	Qom	1	35.2139	0	40.4944	41.6611	non-mover	1	School/primary health post	P		1	1	3	0	1	2	0.468952	0.738249	4
CL	CC46	CC46_8	F	Qom	1	24.1528	0	29.4333	30.6	non-mover	1	School/primary health post	P		0	1	3	0	1	2	0.468952	0.738249	4
CL	CC46	CC46_12	M	Qom	1	8.2	0	12.67	15	non-mover	0			P		1	3	0	1	2	0.468952	0.738249	5
CL	CC46	CC46_11	F	Qom	1	6.59167	0	11.8722	13.0389	non-mover	1	School/primary health post	P	P	0	1	3	0	1	2	0.468952	0.738249	4
CL	CC46	CC46_10	F	Qom	1	4.075	1	9.35556	10.5222	non-mover	1	School/primary health post	P	P	0	1	3	0	1	2	0.468952	0.738249	4
CL	CC48	CC48_2	M	Qom	1	39.6222	0	44.9028	46.0694	non-mover	1	House	P	P	1	1	3	0	0	0	1.05492	-0.0655487	0
CL	CC48	CC48_1	F	Qom	1	27.3111	0	32.5917	33.7583	non-mover	1	House	N	N	1	1	3	0	0	0	1.05492	-0.0655487	1
CL	CC48	CC48_3	M	Qom	1	9.66944	0	14.95	16.1167	non-mover	1	House	N	N	1	1	3	0	0	0	1.05492	-0.0655487	1
CL	CC48	CC48_4	F	Qom	1	4.58056	1	9.86111	11.0278	non-mover	1	House	N	N	1	1	3	0	0	0	1.05492	-0.0655487	1
CL	CC48	CC48_7	F	Qom	1	3.81389	1	9.09444	10.2611	non-mover	1	House	N	N	1	1	3	0	0	0	1.05492	-0.0655487	1
CL	CC48	CC48_5	M	Qom	1	1.25556	1	6.53611	7.70278	non-mover	1	House	N	N	1	1	3	0	0	0	1.05492	-0.0655487	1
CL	CC48	CC48_6	F	Qom	0		1	3.86667	5.03333	non-mover	0			N				0
CL	CC48	CC48_8	M	Qom	0		1	0	2	non-mover	0			N				0
CL	CC48	CC48_100	M	Qom	0		1		0.8					N
CL	CC49	CC49_2	M	Creole	1	39.6917	0	44.9722	46.1389	out-migrant	1	House	N		0			0
CL	CC49	CC49_1	F	Creole	1	33.2	0	37.67	40	out-migrant	0							0
CL	CC49	CC49_4	F	Creole	1	9.2	0	13.67	16	out-migrant	0							0
CL	CC49	CC49_3	F	Creole	1	2.2	1	6.67	9	out-migrant	0							0
CL	CC51	CC51_1	F	Qom	1	58.2667	0	63.5472	64.7139	non-mover	1	House	N		1	0	0	0	0	0	0.883703	-0.515834	1
CL	CC51	CC51_2	M	Creole	1	51.0222	0	56.3028	57.4694	non-mover	1	House	P		1	0	0	0	0	0	0.883703	-0.515834	0
CL	CC51	CC51_3	M	Qom	1	25.2	0	29.67	32	non-mover	0			N		0	0	0	0	0	0.883703	-0.515834	1
CL	CC53	CC53_1	F	Qom	1	65.2	0	69.67	72	non-mover	0					0	0	0	0	0	0.697039	0.320911	0
CL	CC53	CC53_2	M	Qom	1	10.2139	0	15.4944	16.6611	non-mover	1	School/primary health post	N		1			0
CL	CC59	CC59_2	M	Qom	1	29.775	0	35.0556	36.2222	non-mover	1	School/primary health post	P		1	0	0	0	0	0	1.61298	0.79537	1
CL	CC59	CC59_1	F	Qom	1	26.6861	0	31.9667	33.1333	non-mover	1	School/primary health post	P		0	0	0	0	0	0	1.61298	0.79537	1
CL	CC59	CC59_3	M	Qom	1	11.0361	0	16.3167	17.4833	non-mover	1	School/primary health post	N	P	0	0	0	0	0	0	1.61298	0.79537	2
CL	CC59	CC59_4	M	Qom	1	9.31944	0	14.6	15.7667	non-mover	1	School/primary health post	N	P	0	0	0	0	0	0	1.61298	0.79537	2
CL	CC59	CC59_5	F	Qom	1	6.725	0	12.0056	13.1722	non-mover	1	School/primary health post	N	P	0	0	0	0	0	0	1.61298	0.79537	2
CL	CC59	CC59_6	F	Qom	1	4.55278	1	9.83333	11	non-mover	1	School/primary health post	N	P	1	0	0	0	0	0	1.61298	0.79537	2
CL	CC59	CC59_7	F	Qom	0		1	3.67	6	non-mover	0			P				0
CL	CC60	CC60_1	M	Qom	1	41.5194	0	46.8	47.9667	non-mover	1	School/primary health post	N		1	0	0	0	0	0	-0.233813	0.660968	1
CL	CC60	CC60_3	F	Qom	1	11.2	0	15.67	18	non-mover	0					0	0	0	0	0	-0.233813	0.660968	1
CL	CC60	CC60_4	F	Qom	1	8.79167	0	14.0722	15.2389	non-mover	1	School/primary health post	N		1	0	0	0	0	0	-0.233813	0.660968	1
CL	CC60	CC60_5	F	Qom	1	5.47222	0	10.7528	11.9194	non-mover	1	School/primary health post	N		1	0	0	0	0	0	-0.233813	0.660968	1
CL	CC60	CC60_6	M	Qom	1	2.84722	1	8.12778	9.29444	non-mover	1	School/primary health post	P		1	0	0	0	0	0	-0.233813	0.660968	0
CL	CC61	CC61_2	F	Qom	1	34.6889	0	39.9694	41.1361	unknown	1	School/primary health post	P		0	0	0	0	0	0	1.37802	0.640399	0
CL	CC61	CC61_5	M	Qom	1	6.38889	0	11.6694	12.8361	unknown	1	School/primary health post	N	P	0	0	0	0	0	0	1.37802	0.640399	1
CL	CC61	CC61_3	M	Qom	1	3.97222	1	9.25278	10.4194	unknown	1	School/primary health post	N	P	0	0	0	0	0	0	1.37802	0.640399	1
CL	CC61	CC61_4	F	Qom	1	1.40278	1	6.68333	7.85	unknown	1	School/primary health post	N	P	0	0	0	0	0	0	1.37802	0.640399	1
CL	CC61	CC61_6	M	Qom	0		1	4.47778	5.64444	unknown	1	School/primary health post	N	P	0			0
CL	CC62	CC62_2	M	Qom	1	34.2	0	38.67	41	non-mover	0					0	0	0	0	0	1.66928	-0.229525	2
CL	CC62	CC62_1	F	Qom	1	23.0833	0	28.3639	29.5306	non-mover	1	School/primary health post	P		0	0	0	0	0	0	1.66928	-0.229525	1
CL	CC62	CC62_3	F	Qom	1	7.73611	0	13.0167	14.1833	non-mover	1	School/primary health post	P	P	0	0	0	0	0	0	1.66928	-0.229525	1
CL	CC62	CC62_4	F	Qom	1	6.21389	0	11.4944	12.6611	non-mover	1	School/primary health post	N	P	0	0	0	0	0	0	1.66928	-0.229525	2
CL	CC62	CC62_6	M	Qom	1	2.12778	1	7.40833	8.575	non-mover	1	School/primary health post	N	P	0	0	0	0	0	0	1.66928	-0.229525	2
CL	CC62	CC62_5	F	Qom	0		1	2.95833	4.125	non-mover	1	School/primary health post	N	P	0			0
CL	CC62	CC62_100	F	Qom	0		1	0.383333	1.55		1	House	N	P	0			0
CL	CC63	CC63_1	M	Qom	1	68.6111	0	73.8917	75.0583	non-mover	1	House	N		1	1	9	0	0	0	-0.0517169	1.30958	3
CL	CC63	CC63_2	F	Qom	1	49.5917	0	54.8722	56.0389	non-mover	1	House	P			1	9	0	0	0	-0.0517169	1.30958	2
CL	CC63	CC63_9	F	Qom	1	18.5	0	23.7806	24.9472	non-mover	1	School/primary health post	N	P	1	1	9	0	0	0	-0.0517169	1.30958	3
CL	CC63	CC63_10	F	Qom	1	0.2	1	4.67	7	non-mover	0			N		1	9	0	0	0	-0.0517169	1.30958	3
CL	CC63	CC63_100	M	Qom	0		1	0.527778	1.69444		1	House	N	N				0
CL	CC66	CC66_1	M	Creole	1	38.5556	0	43.8361	45.0028	non-mover	1	School/primary health post	P		0	0	0	0	0	0	0.671046	0.952418	0
CL	CC66	CC66_2	F	Qom	1	32.7278	0	38.0083	39.175	non-mover	1	House	N	P		0	0	0	0	0	0.671046	0.952418	1
CL	CC66	CC66_3	F	Qom	1	11.1111	0	16.3917	17.5583	non-mover	1	School/primary health post	N	N	1	0	0	0	0	0	0.671046	0.952418	1
CL	CC66	CC66_4	F	Qom	1	9.33889	0	14.6194	15.7861	non-mover	1	House	N	N		0	0	0	0	0	0.671046	0.952418	1
CL	CC66	CC66_5	M	Qom	1	22.3333	0	27.6139	28.7806	non-mover	1	School/primary health post	P		1			0
CL	CC67	CC67_1	M	Qom	1	31.8889	0	37.1694	38.3361	non-mover	1	School/primary health post	P	P	1	0	0	0	0	0	1.11266	0.116909	1
CL	CC67	CC67_2	F	Qom	1	24.3778	0	29.6583	30.825	non-mover	1	School/primary health post	P		0	0	0	0	0	0	1.11266	0.116909	1
CL	CC67	CC67_3	M	Qom	1	6.08611	0	11.3667	12.5333	non-mover	1	School/primary health post	N	P	1	0	0	0	0	0	1.11266	0.116909	2
CL	CC67	CC67_4	F	Qom	1	1.58889	1	6.86944	8.03611	non-mover	1	School/primary health post	N	P	0	0	0	0	0	0	1.11266	0.116909	2
CL	CC68	CC68_1	M	Qom	1	63.2	0	67.67	70	non-mover	0					1	2	0	0	0	-0.413855	0.79537	3
CL	CC68	CC68_2	F	Qom	1	53.3472	0	58.6278	59.7944	non-mover	1	School/primary health post	P		1	1	2	0	0	0	-0.413855	0.79537	2
CL	CC68	CC68_3	F	Qom	1	25.2	0	29.67	32	non-mover	0			P		1	2	0	0	0	-0.413855	0.79537	3
CL	CC68	CC68_4	F	Qom	1	8.15556	0	13.4361	14.6028	non-mover	1	School/primary health post	P		1	1	2	0	0	0	-0.413855	0.79537	2
CL	CC68	CC68_5	F	Qom	1	3.92778	1	9.20833	10.375	non-mover	1	School/primary health post	N		1	1	2	0	0	0	-0.413855	0.79537	3
CL	CC68	CC68_6	F	Qom	1	1.62778	1	6.90833	8.075	non-mover	1	School/primary health post	N		1	1	2	0	0	0	-0.413855	0.79537	3
CL	CC68	CC68_7	M	Qom	0		1	3.67	6	non-mover	0							0
CL	CC68	CC68_ 90	F	Qom	0		1	0.67	3	non-mover	0							0
CL	CC68	CC68_100	M	Qom	0		1		2		0
CL	CC69	CC69_1	M	Creole	1	60.2	0	64.67	67	non-mover	0					0	0	0	0	0	-1.88542	-1.15671	0
CL	CC72	CC26_2	F	Qom	1	41.2639	0	46.5444	47.7111	mover	1	School/primary health post	N		0	0	0	0	0	0	-0.813659	1.37095	0
CL	CC72	CC26_3	M	Qom	1	13.6278	0	18.9083	20.075	mover	1	School/primary health post	N	N	0	0	0	0	0	0	-0.813659	1.37095	0
CL	CC72	CC26_4	M	Qom	1	12.4833	0	17.7639	18.9306	mover	1	School/primary health post	N	N	0	0	0	0	0	0	-0.813659	1.37095	0
CL	CC72	CC26_6	F	Qom	1	6.79722	0	12.0778	13.2444	mover	1	School/primary health post	N	N	0	0	0	0	0	0	-0.813659	1.37095	0
CL	CC72	CC26_7	M	Qom	0		1	1.67	4	mover	0			N				0
CL	CC74	CC74_100	M	Qom	1	39.9806	0	45.2611	46.4278	unknown	1	House	P		0	1	1	0	1	1	0.0604951	-1.15671	0
CL	CC74	CC74_1	F	Qom	1	21.7694	0	27.05	28.2167	out-migrant	1	School/primary health post	N		0	0	0	0	0	0	1.35425	-0.653241	1
CL	CC74	CC74_2	M	Qom	1	18.3222	0	23.6028	24.7694	out-migrant	1	School/primary health post	N		1	0	0	0	0	0	0.750239	0.448935	1
CL	CC74	CC74_4	F	Qom	1	8.03611	0	13.3167	14.4833	out-migrant	1	School/primary health post	P	N	0	0	0	0	0	0	1.35425	-0.653241	0
CL	CC74	CC74_3	M	Qom	1	4.775	1	10.0556	11.2222	out-migrant	1	School/primary health post	N	N	1	0	0	0	0	0	1.35425	-0.653241	1
CL	CC76	CC76_1	F	Qom	1	22.4139	0	27.6944	28.8611	non-mover	1	School/primary health post	P		1	0	0	0	0	0	0.487225	-1.17137	0
CL	CC76	CC76_3	M	Qom	1	3.83889	1	9.11944	10.2861	non-mover	1	School/primary health post	N	P	1	0	0	0	0	0	0.487225	-1.17137	1
CL	CC76	CC76_4	F	Qom	1	0.161111	1	5.44167	6.60833	non-mover	1	School/primary health post	N	P	1	0	0	0	0	0	0.487225	-1.17137	1
CL	CC78	CC78_1	M	Creole	1	27.8667	0	33.1472	34.3139	non-mover	1	House	P		1			0
CL	CC78	CC78_2	F	Creole	1	24.7417	0	30.0222	31.1889	non-mover	1	House	N		1			0
CL	CC78	CC78_3	M	Creole	1	4.16389	1	9.44444	10.6111	non-mover	1	House	N	N	0			0
CL	CC78	CC78_4	M	Creole	0		1	4.21667	5.38333	non-mover	1	House	N	N	0			0
CL	CC78	CC78_100	M	Creole	0		1	0.686111	1.85278		1	House	N	N	0			0
CL	CC80	CC80_1	F	Qom	1	25.4556	0	30.7361	31.9028	unknown	1	School/primary health post	P		1			0
CL	CC80	CC80_2	M	Qom	1	16.2	0	20.67	23	unknown	0							0
CL	CC80	CC80_3	F	Qom	1	6.2	0	10.67	13	unknown	0			P				0
CL	CC80	CC80_4	F	Qom	1	5.43056	0	10.7111	11.8778	unknown	1	School/primary health post	N	P	1			0
CL	CC80	CC80_5	F	Qom	1	2.2	1	6.67	9	unknown	0			P				0
CL	CC82	CC82_1	M	Qom	1	63.575	0	68.8556	70.0222	non-mover	1	House	N		1	1	1	0	0	0	1.41464	-0.800906	0
CL	CC82	CC82_3	M	Qom	1	15.2	0	19.67	22	non-mover	0					1	1	0	0	0	1.41464	-0.800906	0
CL	CC82	CC82_4	M	Qom	1	24.2889	0	29.5694	30.7361	non-mover	1	House	N		0			0
CL	CC82	CC82_2	F	Qom	1	17.6222	0	22.9028	24.0694	non-mover	1	House	N		0	1	1	0	0	0	1.41464	-0.800906	0
CL	CC82	CC82_5	F	Qom	0		1	0	2	non-mover	0			N				0
CL	CC82	CC82_100	M	Qom	0		1		1		0			N
CL	CC82	CC45_1	F	Qom	1	22.6667	0	27.9472	29.1139	mover	1	House	N		0	0	0	0	0	0	1.54511	-0.411983	0
CL	CC82	PG74_1	M	Qom	1	16.2361	0	21.5167	22.6833	mover	1	School/primary health post	N			0	0	0	0	0	-0.285258	1.19368	3
CL	CC82	CC45_4	M	Qom	1	6.76944	0	12.05	13.2167	mover	1	House	N	N	0	0	0	0	0	0	1.54511	-0.411983	0
CL	CC82	CC45_2	F	Qom	1	3.06389	1	8.34444	9.51111	mover	1	House	N	N	1	0	0	0	0	0	1.54511	-0.411983	0
CL	CC82	CC45_3	F	Qom	1	1.08889	1	6.36944	7.53611	mover	1	House	N	N	0	0	0	0	0	0	1.54511	-0.411983	0
CL	CC85	CC85_1	M	Qom	1	25.5889	0	30.8694	32.0361	non-mover	1	School/primary health post	N		0	0	0	0	0	0	1.41907	1.08468	1
CL	CC85	CC85_2	F	Qom	1	21.7917	0	27.0722	28.2389	non-mover	1	School/primary health post	N	P	0	0	0	0	0	0	1.41907	1.08468	1
CL	CC85	CC85_3	F	Qom	1	5.76389	0	11.0444	12.2111	non-mover	1	School/primary health post	N	N	0	0	0	0	0	0	1.41907	1.08468	1
CL	CC85	CC85_4	M	Qom	1	4.29167	1	9.57222	10.7389	non-mover	1	School/primary health post	N	N	0	0	0	0	0	0	1.41907	1.08468	1
CL	CC85	CC85_5	M	Qom	1	2.24722	1	7.52778	8.69444	non-mover	1	School/primary health post	N	N	0	0	0	0	0	0	1.41907	1.08468	1
CL	CC88	CC88_1	F	Creole	1	29.1333	0	34.4139	35.5806	non-mover	1	School/primary health post	P	P	1	1	9	0	0	0	-0.0517169	1.30958	2
CL	CC88	CC88_2	F	Creole	1	10.0972	0	15.3778	16.5444	non-mover	1	School/primary health post	N	P	0	1	9	0	0	0	-0.0517169	1.30958	3
CL	CC88	CC88_3	F	Qom	1	8.6	0	13.8806	15.0472	non-mover	1	School/primary health post	N	P	1	1	9	0	0	0	-0.0517169	1.30958	3
CL	CC88	CC88_4	M	Qom	1	3.2	1	7.67	10	non-mover	0			P		1	9	0	0	0	-0.0517169	1.30958	3
CL	CC90	CC90_2	M	Qom	1	33.2	0	37.67	40	non-mover	0			P		0	0	0	0	0	1.99037	-1.92686	0
CL	CC90	CC90_1	F	Qom	1	16.1306	0	21.4111	22.5778	non-mover	1	House	N		0	0	0	0	0	0	1.99037	-1.92686	0
CL	CC90	CC90_3	M	Qom	0		1	4.35278	5.51944	non-mover	1	House	N	N	0			0
CL	CC90	CC90_4	F	Qom	0		1	0	2	non-mover	0			N				0
CL	CC90	CC90_100	F	Qom	0		1		0.2					N
CL	CC91	CC91_2	F	Qom	1	43.2	0	47.67	50	non-mover	0					0	0	0	0	0	0.948543	0.599605	1
CL	CC91	CC91_1	M	Qom	1	40.2306	0	45.5111	46.6778	non-mover	1	House	P		0	0	0	0	0	0	0.948543	0.599605	0
CL	CC91	CC91_3	M	Qom	1	18.7611	0	24.0417	25.2083	non-mover	1	House	N		1	0	0	0	0	0	0.948543	0.599605	1
CL	CC91	CC91_4	F	Qom	1	13.85	0	19.1306	20.2972	non-mover	1	House	N		1	0	0	0	0	0	0.948543	0.599605	1
CL	CC91	CC91_6	M	Qom	1	8.99167	0	14.2722	15.4389	non-mover	1	House	N			0	0	0	0	0	0.948543	0.599605	1
CL	CC91	CC91_7	M	Qom	1	6.31944	0	11.6	12.7667	non-mover	1	House	N			0	0	0	0	0	0.948543	0.599605	1
CL	CC91	CC91_8	M	Qom	1	4.38333	1	9.66389	10.8306	non-mover	1	House	N			0	0	0	0	0	0.948543	0.599605	1
CL	CC91	CC91_9	F	Qom	1	2.36667	1	7.64722	8.81389	non-mover	1	House	N			0	0	0	0	0	0.948543	0.599605	1
CL	CC91	CC91_5	F	Qom	1	11.1194	0	16.4	17.5667	non-mover	1	House	N		1	0	0	0	0	0	0.948543	0.599605	1
CL	CC91	CC91_100	M	Qom	0		1		0.3					N
CL	CC92	CC92_1	M	Qom	1	52.1056	0	57.3861	58.5528	non-mover	1	School/primary health post	P		1	1	2	0	0	0	1.5728	-0.229525	0
CL	CC92	CC92_2	F	Qom	1	45.2	0	49.67	52	non-mover	0					1	2	0	0	0	1.5728	-0.229525	1
CL	CC92	CC92_100	M	Qom	1	17.2	0	21.67	24	in-migrant	0					1	2	0	0	0	1.5728	-0.229525	1
CL	CC93	CC93_2	M	Qom	1	17.2	0	21.67	24	non-mover	0							0
CL	CC93	CC93_1	F	Qom	1	15.2	0	19.67	22	non-mover	0			N				0
CL	CC93	CC93_4	F	Qom	0		1	4.66667	5.83333	non-mover	1	House	N		0			0
CL	CC93	CC93_3	M	Qom	0		1	1.67	4	non-mover	0							0
CL	CC93	CC93_100	M	Qom	0		1	0.561111	1.72778		1	House	N		0			0
CL	CC93	CC93_5	F	Qom	1	36.25	0	41.5306	42.6972	non-mover	1	House	N		0	1	1	0	1	1	0.0604951	-1.15671	1
CL	CC94	CC03_2	M	Qom	1	34.2	0	38.67	41	mover	1	House	P		1	0	0	0	0	0	0.668753	-1.50314	0
CL	CC95	CC95_2	M	Qom	1	25.4	0	30.6806	31.8472	non-mover	1	House	N		1	1	1	0	1	1	0.580659	0.448935	2
CL	CC95	CC95_1	F	Qom	1	16.175	0	21.4556	22.6222	non-mover	1	House	N	P	1	1	1	0	1	1	0.580659	0.448935	2
CL	CC95	CC95_3	M	Qom	0		1	5.08333	6.25	non-mover	1	House	N	N	0			0
CL	CC98	CC98_1	M	Qom	1	49.3972	0	54.6778	55.8444	non-mover	1	School/primary health post	P		0	0	0	0	0	0	0.710394	0.738249	1
CL	CC98	CC98_7	F	Qom	1	42.275	0	47.5556	48.7222	non-mover	1	School/primary health post	P		1	0	0	0	0	0	0.710394	0.738249	1
CL	CC98	CC98_2	M	Qom	1	10.2	0	14.67	17	non-mover	0			P		0	0	0	0	0	0.710394	0.738249	2
CL	CC98	CC98_3	M	Qom	1	9.71667	0	14.9972	16.1639	non-mover	1	School/primary health post	N	P	0	0	0	0	0	0	0.710394	0.738249	2
CL	CC98	CC98_4	M	Qom	1	7.55	0	12.8306	13.9972	non-mover	1	School/primary health post	N	P	0	0	0	0	0	0	0.710394	0.738249	2
CL	CC98	CC98_5	F	Qom	1	5.26389	0	10.5444	11.7111	non-mover	1	School/primary health post	N	P	0	0	0	0	0	0	0.710394	0.738249	2
CL	CC98	CC98_90	M	Qom	1	2.99167	1	8.27222	9.43889	non-mover	1	School/primary health post	N	P	0	0	0	0	0	0	0.710394	0.738249	2
CL	CC98	CC98_6	F	Qom	1	0.155556	1	5.43611	6.60278	non-mover	1	School/primary health post	N	P	0	0	0	0	0	0	0.710394	0.738249	2
CL	CC98	CC98_8	F	Qom	0		1	2.94167	4.10833	non-mover	1	School/primary health post	N	P	0			0
CL	CC98	CC98_105	F	Qom	0		1		2		0			P
CL	CC98	CC98_101	M	Qom	1	21.2	0	25.67	28	in-migrant	1	School/primary health post	N					0
CL	CC98	CC98_102	F	Qom	1	17.2	0	21.67	24	in-migrant	1	School/primary health post	N	P		0	0	0	0	0	0.710394	0.738249	2
CL	CC98	CC98_103	M	Qom	0		1	2.67	5	in-migrant	0			N				0
CL	CC98	CC98_104	M	Qom	0		1	0.67	3	in-migrant	0			N				0
CL	CC98	CC98_100	F	Qom	0		1	0	0.5		1	School/primary health post	N	N				0
CL	CC100	CC100_2	M	Qom	1	35.2	0	39.67	42	non-mover	0							0
CL	CC100	CC100_1	F	Qom	1	32.2306	0	37.5111	38.6778	non-mover	1	School/primary health post	N		1			0
CL	CC100	CC100_3	M	Qom	1	15.375	0	20.6556	21.8222	non-mover	1	School/primary health post	N	N	1			0
CL	CC100	CD98_3	F	Qom	1	8.64444	0	13.925	15.0917	mover	1	School/primary health post	N	P	0	0	0	0	0	0	0.102288	1.25771	3
CL	CC100	CC100_4	F	Qom	1	3.81389	1	9.09444	10.2611	non-mover	1	School/primary health post	N	N	1			0
CL	CC102	CC102_1	M	Qom	1	25.1389	0	30.4194	31.5861	unknown	1	School/primary health post	P		1			0
CL	CC103	CC103_2	M	Qom	1	20.8278	0	26.1083	27.275	non-mover	1	House	P	N	1	1	8	0	1	2	1.47535	1.08468	0
CL	CC103	CC103_1	F	Qom	1	16.8111	0	22.0917	23.2583	non-mover	1	House	N	N	1	1	8	0	1	2	1.47535	1.08468	1
CL	CC103	CC103_3	F	Qom	1	0.530556	1	5.81111	6.97778	non-mover	1	House	N	N	1	1	8	0	1	2	1.47535	1.08468	1
CL	CC103	CC103_4	F	Qom	0		1	4.60556	5.77222	non-mover	1	House	N	N	1			0
CL	CC104	CC104_2	M	Qom	1	26.4028	0	31.6833	32.85	non-mover	1	House	N		1	0	0	0	0	0	-0.813659	1.37095	0
CL	CC104	CC104_1	F	Qom	1	20.6444	0	25.925	27.0917	non-mover	1	House	N	N	0	0	0	0	0	0	-0.813659	1.37095	0
CL	CC104	CC104_3	F	Qom	1	2.55	1	7.83056	8.99722	non-mover	1	House	N	N	0	0	0	0	0	0	-0.813659	1.37095	0
CL	CC104	CC104_4	F	Qom	1	0.561111	1	5.84167	7.00833	non-mover	1	House	N	N	0	0	0	0	0	0	-0.813659	1.37095	0
CL	CC104	CC104_5	M	Qom	0		1	2.98056	4.14722	non-mover	1	House	N	N	0			0
CL	CC107	CC107_101	M	Qom	1	18.0472	0	23.3278	24.4944	in-migrant	1	House	N		0			0
CL	CC107	CC107_102	F	Qom	1	15.525	0	20.8056	21.9722	in-migrant	1	House	N		0			0
CL	CC107	CC107_103	F	Qom	0		1	4.01389	5.18056	in-migrant	1	House	N	N				0
CL	CC107	CC107_104	M	Qom	0		1	1.92778	3.09444	in-migrant	1	House	N	N				0
CL	CC107	CC107_100	M	Qom	0		1	0	0.633333	in-migrant	1	House	N	N				0
CL	CC108	CC108_1	M	Qom	1	36.5694	0	41.85	43.0167	non-mover	1	School/primary health post	P		0			0
CL	CC109	CC109_1	M	Qom	1	56.3639	0	61.6444	62.8111	non-mover	1	House	P					0
CL	CC109	CC109_2	F	Qom	1	55.2	0	59.67	62	non-mover	0							0
CL	CC109	CC109_3	F	Qom	1	2.2	1	6.67	9	non-mover	0							0
CL	CC110	CC110_1	M	Qom	1	33.375	0	38.6556	39.8222	out-migrant	1	House	N		0	0	0	0	0	0	0.203119	0.371654	1
CL	CC111	PG126_5	M	Qom	1	18.5611	0	23.8417	25.0083	mover	1	School/primary health post	N	N	1	0	0	0	0	0	-0.677856	1.37095	0
CL	CC111	CC46_7	F	Qom	1	12.2	0	16.67	19	mover	0			P		1	3	0	1	2	0.468952	0.738249	5
CL	CC111	CC111_100	F	Qom	0		1		0.5
CL	CC111	CC111_1	F	Qom	1	48.4083	0	53.6889	54.8556	unknown	1	School/primary health post	N		1	1	1	1	0	0	1.11777	0.0527065	0
CL	CC111	CC111_2	M	Qom	1		0			unknown	0					1	1	1	0	0	1.11777	0.0527065	0
CL	CC112	CC112_2	M	Qom	1	52.0333	0	57.3139	58.4806	out-migrant	1	School/primary health post	N		1			0
CL	CC112	CC112_1	F	Qom	1	51.9444	0	57.225	58.3917	out-migrant	1	School/primary health post	N		0			0
CL	CC112	CC112_3	F	Qom	1	9.79167	0	15.0722	16.2389	out-migrant	1	School/primary health post	N	N	0			0
CL	CC113	CC113_2	M	Qom	1	17.2	0	21.67	24	out-migrant	0							0
CL	CC113	CC113_1	F	Qom	1	17.5472	0	22.8278	23.9944	out-migrant	1	School/primary health post	P		0			0
CL	CC113	CC113_3	F	Qom	1	2.75	1	8.03056	9.19722	out-migrant	1	School/primary health post	N	P	0			0
CL	CC114	CC114_2	M	Qom	1	25.6806	0	30.9611	32.1278	non-mover	1	School/primary health post	P	P	1	1	1	0	1	1	0.538034	-0.653241	2
CL	CC114	CC114_1	F	Qom	1	22.2167	0	27.4972	28.6639	non-mover	1	School/primary health post	P		1	1	1	0	1	1	0.538034	-0.653241	2
CL	CC114	CC114_4	M	Qom	1	7.10833	0	12.3889	13.5556	non-mover	1	School/primary health post	N	P	1	1	1	0	1	1	0.538034	-0.653241	3
CL	CC114	CC114_3	M	Qom	1	3.83056	1	9.11111	10.2778	non-mover	1	School/primary health post	P	P	1	1	1	0	1	1	0.538034	-0.653241	2
CL	CC114	CC114_5	M	Qom	0		1	0.67	3	non-mover	0			P				0
CL	CC114	CC114_100	M	Qom	0		1		0.75					P
CL	CC115	CC115_1	M	Qom	1	69.2	0	73.67	76	non-mover	0					1	1	0	0	0	1.24869	1.02451	3
CL	CC115	CC115_2	F	Qom	1	64.2	0	68.67	71	non-mover	0					1	1	0	0	0	1.24869	1.02451	3
CL	CC115	CC115_3	M	Qom	1	30.2	0	34.67	37	non-mover	1	School/primary health post	P					0
CL	CC115	CC115_4	M	Qom	1	26.2	0	30.67	33	non-mover	0							0
CL	CC117	CC117_1	F	Qom	1	33.2	0	37.67	40	non-mover	0					1	1	0	0	0	1.24869	1.02451	3
CL	CC117	CC117_90	M	Qom	1	27.2639	0	32.5444	33.7111	non-mover	1	School/primary health post	N	N	0	1	1	0	0	0	1.24869	1.02451	3
CL	CC117	CC117_3	M	Qom	1	7.475	0	12.7556	13.9222	non-mover	1	School/primary health post	P		0	1	1	0	0	0	1.24869	1.02451	2
CL	CC117	CC117_4	M	Qom	1	3.69722	1	8.97778	10.1444	non-mover	1	School/primary health post	N		0	1	1	0	0	0	1.24869	1.02451	3
CL	CC117	CC117_2	F	Qom	1	1.2	1	5.67	8	non-mover	0					1	1	0	0	0	1.24869	1.02451	3
CL	CC117	CC117_5	M	Qom	0		1	1.67	4	non-mover	0							0
CL	CC118	CC92_3	M	Qom	1	13.2	0	17.67	20	mover	0					1	2	0	0	0	1.5728	-0.229525	1
CL	CC118	CC118_1	M	Qom	1	29.7222	0	35.0028	36.1694	out-migrant	1	School/primary health post	N		1	1	2	0	0	0	1.5728	-0.229525	1
CL	CC118	CC118_2	F	Qom	1	17.2	0	21.67	24	out-migrant	0					1	2	0	0	0	1.5728	-0.229525	1
CL	CC118	CC118_3	F	Qom	1	1.45278	1	6.73333	7.9	out-migrant	1	School/primary health post	N		1	1	2	0	0	0	1.5728	-0.229525	1
CL	CC118	CC118_4	M	Qom	0		1	2.67	5	out-migrant	0							0
CL	CC118	CC118_5	M	Qom	0		1	0.67	3	out-migrant	0							0
CL	CC120	CC120_103	M	Qom	1	17.2	0	21.67	24	in-migrant	0							0
CL	CC120	CC120_104	F	Qom	1	16.75	0	22.0306	23.1972	in-migrant	1	House	P		1			0
CL	CC120	CC120_106	M	Qom	0		1	2.675	3.84167	in-migrant	1	House	N	P	1			0
CL	CC120	CC120_107	M	Qom	0		1	0.677778	1.84444	in-migrant	1	House	N	P	1			0
CL	CC120	CC120_108	F	Qom	0		1		1		0			P
CL	CC120	CC120_100		Qom	0		1		0.3					P
CL	CC120	CC120_101	F	Qom	1	45.2	0	49.67	52	in-migrant	0					1	2	0	1	1	0.668753	0.116909	0
CL	CC120	CC120_102	M	Qom	1	22.9806	0	28.2611	29.4278	in-migrant	1	House	P		1			0
CL	CC120	CC120_109	F	Qom	1	14.2389	0	19.5194	20.6861	in-migrant	1	House	N		0			0
CL	CC120	CC120_105	F	Qom	1	4.80278	1	10.0833	11.25	in-migrant	1	House	N		1			0
CL	CC123	CC26_90	F	Qom	1	15.55	0	20.8306	21.9972	mover	1	House	N		1			0
CL	CC123	CC26_91	M	Qom	1		0			mover	0			N		0	0		0	0	-0.813659	1.37095	0
CL	CC123	CC123_101	F	Qom	1		0			unknown	0			N
CL	CC123	CC123_100	F	Qom	1		0			unknown	0			N
CL	CC124	CC124_101	F	Qom	1	19.8639	0	25.1444	26.3111	in-migrant	1	House	N		1			0
CL	CC124	CC124_102	M	Qom	1	1.63611	1	6.91667	8.08333	in-migrant	1	House	N	N	1			0
CL	CC124	CC124_103	M	Qom	0		1	2.67	5	in-migrant	0			N				0
CL	CC124	CC124_100	F	Qom	0		1		0.7	in-migrant				N
CL	CC125	CC16_5	M	Qom	1	23.375	0	28.6556	29.8222	mover	1	House	N		1	0	0	0	0	0	-0.30902	-0.306806	1
CL	CC125	CC16_4	F	Qom	1	11.8139	0	17.0944	18.2611	mover	1	House	N	P	1	1	1	0	0	0	-0.974762	-0.229525	2
CL	CC125	CC125_101	F	Qom	0		1		2		0			N
CL	CC125	CC125_100	F	Qom	0		1		0.5					N
CL	CC126	CC40_3	M	Qom	1	28.7111	0	33.9917	35.1583	mover	1	House	P	P	1	0	0	0	0	0	0.697039	1.19792	4
CL	CC126	CC54_5	F	Qom	1	16.8389	0	22.1194	23.2861	mover	1	School/primary health post	P	P	0	0	0	0	0	0	1.0563	0.738249	4
CL	CC126	CC40_8	M	Qom	1	7.25833	0	12.5389	13.7056	mover	1	School/primary health post	P	P	0	0	0	0	0	0	0.697039	1.19792	4
CL	CC126	CC126_100	M	Qom	0		1		0.8
CL	CC127	CC106_1	F	Qom	1	19.5111	0	24.7917	25.9583	mover	1	House	P	P				0
CL	CC127	CC106_2	M	Qom	1	18.8472	0	24.1278	25.2944	mover	1	House	N		0			0
CL	CC127	CC106_3	M	Qom	0		1	2.52222	3.68889	mover	1	House	N	P				0
CL	CC127	CC127_101	M	Qom	0		1	1.24722	2.41389		1	House	N	P				0
CL	CC127	CC127_102	F	Qom	0		1		2		0			P
CL	CC127	CC127_100	F	Qom	0		1	0	0.836111		1	House	N	P				0
CL	CC128	CC54_2	M	Qom	1	43.2	0	47.67	50	mover	0					0	0	0	0	0	1.0563	0.738249	5
CL	CC128	CC54_1	F	Qom	1	39.1389	0	44.4194	45.5861	mover	1	School/primary health post	P		1	0	0	0	0	0	1.0563	0.738249	4
CL	CC128	CC54_3	M	Qom	1	22.2	0	26.67	29	mover	1	School/primary health post	N	P		0	0	0	0	0	1.0563	0.738249	5
CL	CC128	CC54_4	M	Qom	1	20.2	0	24.67	27	mover	0			P		0	0	0	0	0	1.0563	0.738249	5
CL	CC128	CC54_6	M	Qom	1	13.3056	0	18.5861	19.7528	mover	1	School/primary health post	P	P	0	0	0	0	0	0	1.0563	0.738249	4
CL	CC128	CC54_7	M	Qom	1	10.9611	0	16.2417	17.4083	mover	1	School/primary health post	P	P	0	0	0	0	0	0	1.0563	0.738249	4
CL	CC128	CC54_8	F	Qom	1	8.25278	0	13.5333	14.7	mover	1	School/primary health post	N	P	0	0	0	0	0	0	1.0563	0.738249	5
CL	CC128	CC54_9	F	Qom	1	5.92222	0	11.2028	12.3694	mover	1	School/primary health post	P	P	0	0	0	0	0	0	1.0563	0.738249	4
CL	CC128	CC54_10	M	Qom	1	3.73889	1	9.01944	10.1861	mover	1	School/primary health post	N	P	0	0	0	0	0	0	1.0563	0.738249	5
CL	CC128	CC54_11	F	Qom	1	2.11944	1	7.4	8.56667	mover	1	School/primary health post	N	P	0	0	0	0	0	0	1.0563	0.738249	5
CL	CC129	CC105_1	M	Qom	1	26.2	0	30.67	33	mover	0			P				0
CL	CC129	CC105_2	F	Qom	1	8.825	0	14.1056	15.2722	mover	1	House	N		0			0
CL	CC129	CC105_3	F	Qom	0		1	2.26944	3.43611	mover	1	House	N	N	0			0
CL	CC129	CC129_100	M	Qom	0		1	0.430556	1.59722		1	House	N	N	0			0
CL	CC131	CC131_100	M	Creole	1	30.2	0	34.67	37	in-migrant	0							0
CL	CC131	CC131_101	F	Qom	1	20.8111	0	26.0917	27.2583	in-migrant	1	House	N		1	1	1	0	0	0	1.41464	-0.800906	0
CL	CC131	CC131_102	F	Qom	1	1.35278	1	6.63333	7.8	in-migrant	1	House	N	N	0			0
CL	CC131	CC131_103	M	Qom	0		1	0	1.08056	in-migrant	1	House	N	N	0			0
CL	CC132	CC132_100	M	Qom	1	38.2	0	42.67	45	in-migrant	0							0
CL	CC132	CC132_101	F	Qom	1	32.1361	0	37.4167	38.5833	in-migrant	1	House	P		1			0
CL	CC132	CC132_102	F	Qom	1	9.2	0	13.67	16	in-migrant	0			P				0
CL	CC132	CC132_104	M	Qom	1	5.2	0	9.67	12	in-migrant	0			P				0
CL	CC132	CC132_105	M	Qom	1	2.48611	1	7.76667	8.93333	in-migrant	1	House	N	P	0			0
CL	CC132	CC132_103	F	Qom	1	6	0	12	13	in-migrant	1	House	P	P	0			0
CL	CC132	CC132_106	M	Qom	0		1	2.72222	3.88889	in-migrant	1	House	N	P	0			0
CL	CC132	CC132_107	F	Qom	0		1	1.325	2.49167	in-migrant	1	House	N	P	0			0
CL	CC133	PG126_3	F	Qom	1	13.4889	0	18.7694	19.9361	mover	1	School/primary health post	N	N	1	0	0	0	0	0	-0.677856	1.37095	0
CL	CC133	CC37_4	M	Qom	1	11.2	0	15.67	18	mover	1	School/primary health post	N	P	1	1	4	0	0	0	1.1943	0.904195	3
CL	CC134	CC53_90	M	Qom	1	20.0667	0	25.3472	26.5139	mover	1	School/primary health post	N		1			0
CL	CC134	BC13_92	F	Qom	1	12.7944	0	18.075	19.2417	mover	1	House	N	P	0	0	0	0	0	0	-1.03198	1.19792	1
CL	CC134	BC13_4	F	Qom	0		1	3.31667	4.48333	mover	1	House	N	N	0			0
CL	CC134	CC134_100	M	Qom	0		1	0.0444444	1.21111		1	House	N	N	0			0
CL	CC135	CC135_100	M	Qom	1	18.2	0	22.67	25	in-migrant	0							0
CL	CC135	CC46_2	F	Qom	1	14.9056	0	20.1861	21.3528	mover	1	House	N	P	1	1	3	0	1	2	0.468952	0.738249	5
CL	CC135	CC46_5	M	Qom	0		1	2.62778	3.79444	mover	1	House	N	N	1			0
CL	CC135	CC46_6	F	Qom	0		1	0	2	mover	0			N				0
CL	CC136	CC61_1	F	Qom	1	50.425	0	55.7056	56.8722	mover	1	School/primary health post	P		0	0	0	0	0	0	1.41907	1.08468	0
CL	CC136	CC61_8	M	Qom	1	14.2	0	18.67	21	mover	0			P		0	0	0	0	0	1.41907	1.08468	1
CL	CC136	CC61_9	M	Qom	1	8.46667	0	13.7472	14.9139	mover	1	School/primary health post	N	P	0	0	0	0	0	0	1.41907	1.08468	1
CL	CC136	CC61_7	F	Qom	1	11.9889	0	17.2694	18.4361	mover	1	School/primary health post	N	P	1	0	0	0	0	0	1.41907	1.08468	1
CL	CC136	CC136_101	F	Qom	0		1	1.075	2.24167		1	House	N	N	0			0
CL	CC136	CC136_100	M	Qom	0		1		0.3					N
CL	CC137	CC46_1	F	Qom	1	30.4278	0	35.7083	36.875	mover	1	School/primary health post	P		1	1	3	0	1	2	0.468952	0.738249	4
CL	CC137	CC46_3	M	Qom	1	5.85278	0	11.1333	12.3	mover	1	School/primary health post	N	P	0	1	3	0	1	2	0.468952	0.738249	5
CL	CC137	CC46_4	M	Qom	1	4.23333	1	9.51389	10.6806	mover	1	School/primary health post	N	P	1	1	3	0	1	2	0.468952	0.738249	5
CL	CD01	CD1_1	M	Qom	1	51.2	0	55.67	58	non-mover	0					0	0	0	0	0	0.102288	1.25771	3
CL	CD01	CD1_92	F	Qom	1	47.2556	0	52.5361	53.7028	non-mover	1	School/primary health post	P		1	0	0	0	0	0	0.102288	1.25771	2
CL	CD01	CD1_2	M	Qom	1	13.4361	0	18.7167	19.8833	non-mover	1	School/primary health post	N	P	1	0	0	0	0	0	0.102288	1.25771	3
CL	CD01	CD1_3	F	Qom	1	9.18333	0	14.4639	15.6306	non-mover	1	School/primary health post	N	P	0	0	0	0	0	0	0.102288	1.25771	3
CL	CD01	CD1_4	M	Qom	1	4.31944	1	9.6	10.7667	non-mover	1	House	N	P	0	0	0	0	0	0	0.102288	1.25771	3
CL	CD01	CD1_5	F	Qom	1	2.06944	1	7.35	8.51667	non-mover	1	School/primary health post	N	P	0	0	0	0	0	0	0.102288	1.25771	3
CL	CD01	CD1_6	M	Qom	1	18.2	0	22.67	25	out-migrant	0			P		0	0	0	0	0	0.102288	1.25771	3
CL	CD03	CD3_1	M	Qom	1	43.5417	0	48.8222	49.9889	non-mover	1	School/primary health post	P		1	1	0	0	1	0	0.150936	0.487562	0
CL	CD03	CD3_13	F	Qom	1	38.2722	0	43.5528	44.7194	non-mover	1	House	N		1	1	0	0	1	0	0.150936	0.487562	1
CL	CD03	CD3_3	M	Qom	1	19.8	0	25.0806	26.2472	non-mover	1	House	N	N	1	1	0	0	1	0	0.150936	0.487562	1
CL	CD03	CD3_5	F	Qom	1	13.1778	0	18.4583	19.625	non-mover	1	House	N	N	0	1	0	0	1	0	0.150936	0.487562	1
CL	CD03	CD3_9	F	Qom	1	7.25278	0	12.5333	13.7	non-mover	1	School/primary health post	N	N	1	1	0	0	1	0	0.150936	0.487562	1
CL	CD03	CD3_11	M	Qom	1	3.2	1	7.67	10	non-mover	0			N		1	0	0	1	0	0.150936	0.487562	1
CL	CD03	CD3_10	F	Qom	1	3	1	8.28056	9.44722	non-mover	1	School/primary health post	N	N	1	1	0	0	1	0	0.150936	0.487562	1
CL	CD03	CD3_12	M	Qom	1	0.672222	1	5.95278	7.11944	non-mover	1	House	N		0	1	0	0	1	0	0.150936	0.487562	1
CL	CD03	CD3_8	F	Qom	1	8.83611	0	14.1167	15.2833	non-mover	1	School/primary health post	N	N	1	1	0	0	1	0	0.150936	0.487562	1
CL	CD03	CD03_100	M	Qom	0		1		1		0			N
CL	CD03	CD3_2	M	Qom	1	22.2	0	26.67	29	out-migrant	0			N		1	0	0	1	0	0.150936	0.487562	1
CL	CD03	CD3_4	M	Qom	1	14.2	0	18.67	21	out-migrant	0			N		1	0	0	1	0	0.150936	0.487562	1
CL	CD03	CD3_6	M	Qom	1	12.2	0	16.67	19	out-migrant	0			N		1	0	0	1	0	0.150936	0.487562	1
CL	CD03	CD3_7	F	Qom	1	10.2	0	14.67	17	unknown	0			N		1	0	0	1	0	0.150936	0.487562	1
CL	CD04	CD4_1	M	Qom	1	25.3806	0	30.6611	31.8278	non-mover	1	School/primary health post	P	P	1	0	0	0	0	0	0.208551	-0.306806	3
CL	CD04	CD4_5	F	Qom	1	24.4222	0	29.7028	30.8694	non-mover	1	School/primary health post	P		1	0	0	0	0	0	0.208551	-0.306806	3
CL	CD04	CD4_4	M	Qom	1	6.85833	0	12.1389	13.3056	non-mover	1	School/primary health post	P	P	0	0	0	0	0	0	0.208551	-0.306806	3
CL	CD04	CD4_3	F	Qom	1	0.472222	1	5.75278	6.91944	non-mover	1	School/primary health post	P	P	1	0	0	0	0	0	0.208551	-0.306806	3
CL	CD04	CD4_2	F	Qom	0		1	3.91111	5.07778	non-mover	1	House	N	P	0			0
CL	CD05	CD5_2	F	Qom	1	60.4083	0	65.6889	66.8556	non-mover	1	School/primary health post	P		1	1	1	0	0	0	1.06407	-1.92686	1
CL	CD05	CD5_1	M	Qom	1	56.4083	0	61.6889	62.8556	non-mover	1	House	P		1	1	1	0	0	0	1.06407	-1.92686	1
CL	CD06	CD6_2	F	Qom	1	69.3	0	74.5806	75.7472	non-mover	1	House	P		1	1	0	0	0	0	1.3292	0.626959	3
CL	CD06	CC22_2	F	Qom	1	48.2833	0	53.5639	54.7306	mover	1	School/primary health post	P	P	0	0	0	0	0	0	1.0771	-0.871636	0
CL	CD06	CD06_100	F	Qom	1	18.425	0	23.7056	24.8722	in-migrant	1	House	N		0			0
CL	CD06	PC169_2	M	Qom	1	18.0944	0	23.375	24.5417	mover	1	House	P	P	1	1	0	0	0	0	1.3292	0.626959	3
CL	CD06	CD06_101	F	Qom	1	0.711111	1	5.99167	7.15833	in-migrant	1	House	N	N	0			0
CL	CD06	CD06_102	F	Qom	0		1	2.35	3.51667	in-migrant	1	House	N	N	0			0
CL	CD06	CD6_1	F	Qom	1	15.8583	0	21.1389	22.3056	out-migrant	1	School/primary health post	P	P	1	1	0	0	0	0	1.3292	0.626959	3
CL	CD08	CD8_6	M	Qom	1	7.70556	0	12.9861	14.1528	unknown	1	School/primary health post	N	P	0	1	0	0	1	0	1.30315	1.08468	2
CL	CD09	CC63_3	F	Qom	1	23.1389	0	28.4194	29.5861	mover	1	House	P	P	1	1	9	0	0	0	-0.0517169	1.30958	2
CL	CD09	CC63_4	F	Qom	1	7.2	0	11.67	14	mover	0			P		1	9	0	0	0	-0.0517169	1.30958	3
CL	CD09	CC63_5	F	Qom	1	6.71667	0	11.9972	13.1639	mover	1	House	N	P	1	1	9	0	0	0	-0.0517169	1.30958	3
CL	CD09	CC63_6	F	Qom	1	5.19722	0	10.4778	11.6444	mover	1	School/primary health post	N	P	1	1	9	0	0	0	-0.0517169	1.30958	3
CL	CD09	CC63_7	M	Qom	1	0.972222	1	6.25278	7.41944	mover	1	House	N	P	0	1	9	0	0	0	-0.0517169	1.30958	3
CL	CD09	CC63_8	M	Qom	0		1	0.602778	1.76944	mover	1	House	N	P	0			0
CL	CD09	CD9_1	M	Qom	1	48.8028	0	54.0833	55.25	out-migrant	1	School/primary health post	P		1	0	0	0	0	0	-0.0500515	0.562169	1
CL	CD09	CD9_2	F	Qom	1	48.2	0	52.67	55	out-migrant	0					0	0	0	0	0	-0.0500515	0.562169	2
CL	CD09	CD9_3	M	Qom	1	20.2	0	24.67	27	out-migrant	0					0	0	0	0	0	-0.0500515	0.562169	2
CL	CD09	CD9_4	M	Qom	1	19.2	0	23.67	26	out-migrant	0					0	0	0	0	0	-0.0500515	0.562169	2
CL	CD09	CD9_6	F	Qom	1	11.2	0	15.67	18	out-migrant	0					0	0	0	0	0	-0.0500515	0.562169	2
CL	CD09	CD9_7	M	Qom	1	10.6944	0	15.975	17.1417	out-migrant	1	School/primary health post	P	P	1	0	0	0	0	0	-0.0500515	0.562169	1
CL	CD09	CD9_8	M	Qom	1	10.2	0	14.67	17	out-migrant	0					0	0	0	0	0	-0.0500515	0.562169	2
CL	CD09	CD9_5	F	Qom	1	10.1528	0	15.4333	16.6	out-migrant	1	School/primary health post	N	P	1	0	0	0	0	0	-0.0500515	0.562169	2
CL	CD10	CD10_1	M	Qom	1	59.1972	0	64.4778	65.6444	non-mover	1	School/primary health post	P		0	0	0	0	0	0	0.997993	0.207677	1
CL	CD10	CD10_2	F	Qom	1	52.1361	0	57.4167	58.5833	non-mover	1	School/primary health post	P		0	0	0	0	0	0	0.997993	0.207677	1
CL	CD10	CD10_3	M	Qom	1	16.2	0	20.67	23	non-mover	0			P		0	0	0	0	0	0.997993	0.207677	2
CL	CD10	CD10_4	M	Qom	1	14.3417	0	19.6222	20.7889	non-mover	1	House	N	P	0	0	0	0	0	0	0.997993	0.207677	2
CL	CD10	CD10_5	F	Qom	1	3.81944	1	9.1	10.2667	non-mover	1	School/primary health post	N		0	0	0	0	0	0	0.997993	0.207677	2
CL	CD10	CD10_6	F	Qom	1	0.816667	1	6.09722	7.26389	non-mover	1	School/primary health post	N		0	0	0	0	0	0	0.997993	0.207677	2
CL	CD10	CD10_7	F	Qom	0		1	4.425	5.59167	non-mover	1	School/primary health post	N		0			0
CL	CD10	CD10_103	M	Qom	1	28.2	0	32.67	35	unknown	0			P		0	0	0	0	0	0.997993	0.207677	2
CL	CD12	CD12_2	M	Qom	1	28.8139	0	34.0944	35.2611	non-mover	1	School/primary health post	N		1	0	0	0	0	0	0.271118	0.738249	0
CL	CD12	CD12_1	F	Qom	1	23.2	0	27.67	30	non-mover	0			P		0	0	0	0	0	0.271118	0.738249	0
CL	CD12	CD12_4	F	Qom	1	6.31389	0	11.5944	12.7611	non-mover	1	School/primary health post	N		1	0	0	0	0	0	0.271118	0.738249	0
CL	CD12	CD12_5	M	Qom	1	3.26389	1	8.54444	9.71111	non-mover	1	School/primary health post	N		1	0	0	0	0	0	0.271118	0.738249	0
CL	CD12	CD12_6	M	Qom	1	0.636111	1	5.91667	7.08333	non-mover	1	School/primary health post	N		1	0	0	0	0	0	0.271118	0.738249	0
CL	CD12	CD12_7	F	Qom	1	0.272222	1	5.55278	6.71944	non-mover	1	House	N		0	0	0	0	0	0	0.271118	0.738249	0
CL	CD12	CD12_8	M	Qom	0		1	3.56111	4.72778	non-mover	1	House	N		0			0
CL	CD12	CD12_9	F	Qom	0		1	1.65	2.81667	non-mover	1	House	N		0			0
CL	CD12	CD12_100	F	Qom	0		1	0.0305556	1.19722		1	House	N		0			0
CL	CD12	PG2_2	M	Qom	1	18.1056	0	23.3861	24.5528	mover	1	House	P		0			0
CL	CD12	CD12_3	F	Qom	1	8.18889	0	13.4694	14.6361	non-mover	1	School/primary health post	N		1	0	0	0	0	0	0.271118	0.738249	0
CL	CD12	CD12_100	M	Qom	1	27.3889	0	32.6694	33.8361	unknown	1	House	P		1			0
CL	CD13	CD13_1	F	Qom	1	30.425	0	35.7056	36.8722	non-mover	1	School/primary health post	P		0	0	0	0	0	0	0.697039	1.19792	4
CL	CD13	CD13_2	F	Qom	1	9.80278	0	15.0833	16.25	non-mover	1	School/primary health post	N	P	0	0	0	0	0	0	0.697039	1.19792	5
CL	CD13	CD13_3	F	Qom	1	4.23611	1	9.51667	10.6833	non-mover	1	School/primary health post	N	P	0	0	0	0	0	0	0.697039	1.19792	5
CL	CD13	CD13_4	F	Qom	1	2.33889	1	7.61944	8.78611	non-mover	1	House	N	P	0	0	0	0	0	0	0.697039	1.19792	5
CL	CD13	CD13_5	F	Qom	0		1	3.67	6	non-mover	0			P				0
CL	CD13	CD13_6	F	Qom	0		1	3.00278	4.16944	non-mover	1	House	N	P	0			0
CL	CD13	CD13_101	M	Qom	0		1	0.0277778	1.19444		1	House	N	P	0			0
CL	CD13	CD13_100	M	Qom	1	40.2	0	44.67	47	unknown	0			N				0
CL	CD14	CD14_1	M	Qom	1	57.2	0	61.67	64	non-mover	0					1	0	0	0	0	-0.544903	-0.229525	0
CL	CD14	CD14_3	M	Qom	1	13.2611	0	18.5417	19.7083	non-mover	1	School/primary health post	N	N	0	1	0	0	0	0	-0.544903	-0.229525	0
CL	CD14	CD14_4	F	Qom	1	3.26111	1	8.54167	9.70833	non-mover	1	School/primary health post	N	N	1	1	0	0	0	0	-0.544903	-0.229525	0
CL	CD14	CD14_5	M	Qom	1	32.9861	0	38.2667	39.4333	non-mover	1	School/primary health post	P	N	1	1	6	0	0	0	1.42623	0.738249	2
CL	CD14	CD14_11	F	Qom	1	28.4	0	33.6806	34.8472	non-mover	1	School/primary health post	N	P	1	1	6	0	0	0	1.42623	0.738249	3
CL	CD14	CD14_10	F	Qom	1	9.71111	0	14.9917	16.1583	non-mover	1	School/primary health post	P	N	0	1	6	0	0	0	1.42623	0.738249	2
CL	CD14	CD14_6	F	Qom	1	6.69167	0	11.9722	13.1389	non-mover	1	School/primary health post	N	N	1	1	6	0	0	0	1.42623	0.738249	3
CL	CD14	CD14_7	F	Qom	1	4.45	1	9.73056	10.8972	non-mover	1	School/primary health post	P	N		1	6	0	0	0	1.42623	0.738249	2
CL	CD14	CD14_8	M	Qom	0		1	3.67	6	non-mover	0			N				0
CL	CD14	CD14_9	M	Qom	0		1	0.67	3	non-mover	0			N				0
CL	CD14	CD14_100	F	Qom	0		1		2		0			N
CL	CD14	CD14_12	M	Qom	1	48.1944	0	53.475	54.6417	non-mover	1	House	P		1			0
CL	CD14	CD14_2	F	Qom	1	46.9472	0	52.2278	53.3944		1	School/primary health post	N		1	1	0	0	0	0	-0.544903	-0.229525	0
CL	CD14	CD14_13	F	Qom	1	25.4444	0	30.725	31.8917	unknown	1	School/primary health post	N	N	0	1	0	0	0	0	-0.544903	-0.229525	0
CL	CD14	CD14_14	M	Qom	1	1.425	1	6.70556	7.87222	unknown	1	School/primary health post	N	N	0	1	0	0	0	0	-0.544903	-0.229525	0
CL	CD14	CD14_15	F	Qom	0		1	0.67	3	unknown	0			N				0
CL	CD15	CD15_1	F	Qom	1	47.9944	0	53.275	54.4417	non-mover	1	House	P		1	0	0	0	0	0	0.26225	0.544683	0
CL	CD15	CD15_2	M	Qom	1	44.5417	0	49.8222	50.9889	non-mover	1	School/primary health post	N		1	0	0	0	0	0	0.26225	0.544683	1
CL	CD15	CD15_4	M	Qom	1	13.2	0	17.67	20	non-mover	0			P		0	0	0	0	0	0.26225	0.544683	1
CL	CD15	CD15_5	F	Qom	1	8.46667	0	13.7472	14.9139	non-mover	1	House	N	P	1	0	0	0	0	0	0.26225	0.544683	1
CL	CD15	CD15_3	F	Qom	1	20.2	0	24.67	27	non-mover	0			P		0	0	0	0	0	0.26225	0.544683	1
CL	CD15	CD15_6	M	Qom	1	5.2	0	9.67	12	non-mover	0					0	0	0	0	0	0.26225	0.544683	1
CL	CD15	CD15_90	M	Qom	1	3.89444	1	9.175	10.3417	non-mover	1	House	N		0	0	0	0	0	0	0.26225	0.544683	1
CL	CD15	CD15_7	F	Qom	1	1.35833	1	6.63889	7.80556	non-mover	1	House	N		0	0	0	0	0	0	0.26225	0.544683	1
CL	CD15	CD15_101	M	Qom	0		1		1		0
CL	CD15	CD15_8	F	Qom	1	15.2028	0	20.4833	21.65	non-mover	1	House	N		1	1	2	0	0	0	0.265577	0.407198	0
CL	CD15	CD15_10	F	Qom	0		1	5.18056	6.34722	non-mover	1	House	N	N	0			0
CL	CD15	CD15_11	F	Qom	0		1	1.49444	2.66111	non-mover	1	House	N	N	0			0
CL	CD15	CD15_100	F	Qom	0		1		0.7					N
CL	CD15	CD15_9	M	Qom	1	18.2	0	22.67	25	out-migrant	0			P		0	0	0	0	0	0.26225	0.544683	1
CL	CD17	CD17_1	M	Qom	1	44.2	0	48.67	51	non-mover	0					0	0	0	0	0	-0.146221	-1.92686	0
CL	CD18	CD18_1	M	Qom	1	65.2	0	69.67	72		0					1	2	0	0	0	0.265577	0.407198	0
CL	CD18	CD18_2	M	Qom	1	12.2	0	16.67	19	out-migrant	0					1	2	0	0	0	0.265577	0.407198	0
CL	CD20	CD20_100	M	Qom	1	23.2	0	27.67	30	in-migrant	0			P				0
CL	CD20	CD20_101	F	Qom	1	17.2	0	21.67	24	in-migrant	0							0
CL	CD20	CD20_102	M	Qom	1	3.2	1	7.67	10	in-migrant	0							0
CL	CD20	CD20_103	M	Qom	0		1	2.67	5	in-migrant	0							0
CL	CD20	CD20_104	F	Qom	0		1	1.67	4	in-migrant	0							0
CL	CD20	CD20_105	M	Qom	0		1		1		0
CL	CD20	CD20_1	M	Qom	1		0				0					1	1		0	0	-1.08506	0.448935	1
CL	CD21	CD21_2	F	Qom	1	33.5917	0	38.8722	40.0389	non-mover	1	School/primary health post	P	N	0	0	0	0	0	0	-0.64233	-0.411983	0
CL	CD21	CD21_3	M	Qom	1	10.9694	0	16.25	17.4167	non-mover	1	School/primary health post	N	P	0	0	0	0	0	0	-0.64233	-0.411983	1
CL	CD21	CD21_4	M	Qom	1	9.18889	0	14.4694	15.6361	non-mover	1	School/primary health post	N	P	1	0	0	0	0	0	-0.64233	-0.411983	1
CL	CD21	CD21_5	M	Qom	1	5.86389	0	11.1444	12.3111	non-mover	1	School/primary health post	N	P	1	0	0	0	0	0	-0.64233	-0.411983	1
CL	CD21	CD21_6	F	Qom	1	3.69722	1	8.97778	10.1444	non-mover	1	House	N	P	1	0	0	0	0	0	-0.64233	-0.411983	1
CL	CD21	CD21_7	M	Qom	1	1.80556	1	7.08611	8.25278	non-mover	1	House	N	P	1	0	0	0	0	0	-0.64233	-0.411983	1
CL	CD21	CD21_8	F	Qom	0		1	5.08333	6.25	non-mover	1	House	N	P	1			0
CL	CD21	CD21_9	F	Qom	0		1	0	2	non-mover	0			P				0
CL	CD21	CD21_10	M	Qom	1		0			non-mover	0					0	0		0	0	-0.64233	-0.411983	1
CL	CD22	CD22_2	F	Qom	1	18.1278	0	23.4083	24.575	non-mover	1	House	N	N	0	0	0	0	0	0	-0.17562	-0.0245744	1
CL	CD22	CD22_102	M	Qom	1	16.2	0	20.67	23	in-migrant	0							0
CL	CD22	CD22_7	F	Qom	0		1	0.67	3	non-mover	0							0
CL	CD22	CD22_100	M	Qom	0		1		0.5
CL	CD22	CD22_101	F	Qom	1	49.4667	0	54.7472	55.9139	in-migrant	1	House	P		1			0
CL	CD22	CD22_103	F	Qom	1	12.5083	0	17.7889	18.9556	in-migrant	1	House	N	P	0			0
CL	CD22	CD22_104	M	Qom	1	8.62778	0	13.9083	15.075	in-migrant	1	House	N	P	0			0
CL	CD22	CD22_105	F	Qom	1	6.2	0	10.67	13	in-migrant	0			P				0
CL	CD22	CD22_1	F	Qom	1	53.0556	0	58.3361	59.5028	non-mover	1	House	N		1	0	0	0	0	0	-0.17562	-0.0245744	1
CL	CD22	CD22_106	M	Qom	0		1	0.67	3	in-migrant	0							0
CL	CD24	CD24_4	F	Qom	1	17.2	0	21.67	24	out-migrant	0			P		0	0	0	0	0	-0.0745354	0.116909	1
CL	CD24	CD24_5	M	Qom	1	15.2	0	19.67	22	out-migrant	0			P		0	0	0	0	0	-0.0745354	0.116909	1
CL	CD25	CD25_100	M	Qom	1	13.75	0	19.0306	20.1972	unknown	1	House	P		0	0	0	0	0	0	-1.8349	1.08468	2
CL	CD25	CD25_101	M	Qom	1	8.2	0	12.67	15	unknown	0					0	0	0	0	0	-1.8349	1.08468	3
CL	CD26	CD26_1	M	Qom	1	39.8694	0	45.15	46.3167	non-mover	1	House	P		1	1	4	0	0	0	0.717549	1.08468	0
CL	CD26	CD26_2	F	Qom	1	29.6528	0	34.9333	36.1	non-mover	1	House	N		1	1	4	0	0	0	0.717549	1.08468	1
CL	CD26	CD26_8	M	Qom	1	10.6694	0	15.95	17.1167	non-mover	1	House	N	N	1	1	4	0	0	0	0.717549	1.08468	1
CL	CD26	CD26_3	F	Qom	1	6.01111	0	11.2917	12.4583	non-mover	1	House	N	N	1	1	4	0	0	0	0.717549	1.08468	1
CL	CD26	CD26_6	F	Qom	1	4.76667	1	10.0472	11.2139	non-mover	1	House	N	N	1	1	4	0	0	0	0.717549	1.08468	1
CL	CD26	CD26_4	M	Qom	1	4.76667	1	10.0472	11.2139	non-mover	1	House	N	N	1	1	4	0	0	0	0.717549	1.08468	1
CL	CD26	CD26_5	M	Qom	1	2.16944	1	7.45	8.61667	non-mover	1	House	N	N	1	1	4	0	0	0	0.717549	1.08468	1
CL	CD26	CD26_7	F	Qom	0		1	0	2	non-mover	0			N				0
CL	CD26	CD26_100	F	Qom	0		1		0.7					N
CL	CD27	CD27_2	M	Qom	1	26.2	0	30.67	33	non-mover	0			P		0	0	0	0	0	0.735115	-1.17137	1
CL	CD27	CD27_1	F	Qom	1	20.7278	0	26.0083	27.175	non-mover	1	House	P		0	0	0	0	0	0	0.735115	-1.17137	0
CL	CD27	CD27_4	F	Qom	1	1.38611	1	6.66667	7.83333	non-mover	1	House	N	P	0	0	0	0	0	0	0.735115	-1.17137	1
CL	CD27	CD27_3	F	Qom	0		1	3.90833	5.075	non-mover	1	House	N	P	0			0
CL	CD27	CD27_100	M	Qom	0		1		1		0			P
CL	CD28	CD28_2	M	Creole	1	55.5111	0	60.7917	61.9583	non-mover	1	House	P		1	1	3	0	0	0	-0.912886	0.0527065	1
CL	CD28	CD28_1	F	Creole	1	50.1306	0	55.4111	56.5778	non-mover	1	House	P		1	1	3	0	0	0	-0.912886	0.0527065	1
CL	CD28	CD28_3	M	Creole	1	11.2	0	15.67	18	non-mover	0					1	3	0	0	0	-0.912886	0.0527065	2
CL	CD29	CD29_2	F	Qom	1	23.625	0	28.9056	30.0722	non-mover	1	House	N	P	0	0	0	0	0	0	0.929825	-0.229525	1
CL	CD29	CD29_1	M	Qom	1	21.2083	0	26.4889	27.6556	non-mover	1	School/primary health post	P		1	0	0	0	0	0	0.929825	-0.229525	0
CL	CD29	CD29_3	F	Qom	1	3.90556	1	9.18611	10.3528	non-mover	1	School/primary health post	N	N	1	0	0	0	0	0	0.929825	-0.229525	1
CL	CD29	CD29_4	F	Qom	1	2.06944	1	7.35	8.51667	non-mover	1	School/primary health post	N	N	1	0	0	0	0	0	0.929825	-0.229525	1
CL	CD29	CD29_100	M	Qom	0		1		0.2					N
CL	CD29	CD29_5	M	Qom	0		1	2.02778	3.19444	non-mover	1	House	N	N	0			0
CL	CD30	CD30_1	F	Qom	1	26.05	0	31.3306	32.4972	non-mover	1	School/primary health post	P	P	1	1	0	0	0	0	-0.46809	1.37095	2
CL	CD30	CD30_2	M	Qom	1	5.50833	0	10.7889	11.9556	non-mover	1	School/primary health post	N	P	1	1	0	0	0	0	-0.46809	1.37095	3
CL	CD30	CD30_3	M	Qom	1	3.70556	1	8.98611	10.1528	non-mover	1	School/primary health post	N	P	1	1	0	0	0	0	-0.46809	1.37095	3
CL	CD30	CD30_4	F	Qom	1	1.47778	1	6.75833	7.925	non-mover	1	School/primary health post	N	P	1	1	0	0	0	0	-0.46809	1.37095	3
CL	CD30	CD30_5	F	Qom	0		1	2.59722	3.76389	non-mover	1	House	N	P	0			0
CL	CD30	CD30_100	M	Qom	0		1	0	1.075		1	House	N	P	0			0
CL	CD30	CD30_93	M	Qom	1	21.6333	0	26.9139	28.0806	non-mover	1	House	P	P	0	0	0	0	0	0	1.97085	0.116909	1
CL	CD30	CD30_91	F	Qom	1	15.5083	0	20.7889	21.9556	non-mover	1	House	P		1	0	0	0	0	0	1.97085	0.116909	1
CL	CD30	CD30_92	F	Qom	1	0.169444	1	5.45	6.61667	non-mover	1	House	N	P		0	0	0	0	0	1.97085	0.116909	2
CL	CD30	CD30_94	M	Qom	0		1	1.68611	2.85278	non-mover	1	House	N		0			0
CL	CD32	CD32_1	M	Qom	1	56.3944	0	61.675	62.8417	non-mover	1	School/primary health post	P		1	0	0	0	0	0	0.750239	0.448935	0
CL	CD32	CD32_2	M	Qom	1	21.0722	0	26.3528	27.5194	non-mover	1	School/primary health post	N		1	0	0	0	0	0	0.750239	0.448935	1
CL	CD32	CD32_4	M	Qom	1	16.2	0	20.67	23	non-mover	0					0	0	0	0	0	0.750239	0.448935	1
CL	CD32	CD32_5	F	Qom	1	13.8722	0	19.1528	20.3194	non-mover	1	School/primary health post	N		1	0	0	0	0	0	0.750239	0.448935	1
CL	CD32	CD32_6	M	Qom	1	10.5806	0	15.8611	17.0278	non-mover	1	School/primary health post	N		1	0	0	0	0	0	0.750239	0.448935	1
CL	CD32	CD32_7	F	Qom	1	5.75	0	11.0306	12.1972	non-mover	1	School/primary health post	N		1	0	0	0	0	0	0.750239	0.448935	1
CL	CD32	CD32_8	F	Qom	1	3.91667	1	9.19722	10.3639	non-mover	1	School/primary health post	N		1	0	0	0	0	0	0.750239	0.448935	1
CL	CD35	CD35_1	M	Qom	1	55.2278	0	60.5083	61.675	non-mover	1	House	P		1	0	0	0	0	0	0.548532	0.735197	1
CL	CD35	CD35_2	F	Qom	1	46.4222	0	51.7028	52.8694	non-mover	1	House	N		1	0	0	0	0	0	0.548532	0.735197	2
CL	CD35	CD35_4	F	Qom	1	17.4306	0	22.7111	23.8778	non-mover	1	House	N	N	1	0	0	0	0	0	0.548532	0.735197	2
CL	CD35	CD35_3	M	Qom	1	15.2722	0	20.5528	21.7194	non-mover	1	House	N	N	0	0	0	0	0	0	0.548532	0.735197	2
CL	CD35	CD35_5	M	Qom	1	12.75	0	18.0306	19.1972	non-mover	1	House	N	N	0	0	0	0	0	0	0.548532	0.735197	2
CL	CD35	CD35_6	F	Qom	1	11.075	0	16.3556	17.5222	non-mover	1	House	N	N	1	0	0	0	0	0	0.548532	0.735197	2
CL	CD35	CD35_7	M	Qom	1	6.775	0	12.0556	13.2222	non-mover	1	House	N	N	1	0	0	0	0	0	0.548532	0.735197	2
CL	CD35	CD35_9	M	Qom	1	23.975	0	29.2556	30.4222	non-mover	1	House	N		1	0	0	0	0	0	1.45551	1.25063	0
CL	CD35	CD35_8	F	Qom	1	20.6361	0	25.9167	27.0833	non-mover	1	House	P	N	1	0	0	0	0	0	0.548532	0.735197	1
CL	CD35	CD35_10	M	Qom	0		1	5.13333	6.3	non-mover	1	House	N	P	1			0
CL	CD35	CD35_11	F	Qom	0		1	2.63889	3.80556	non-mover	1	House	N	P	0			0
CL	CD35	CD35_12	M	Qom	1	30.9833	0	36.2639	37.4306	non-mover	1	House	N	N	0	0	0	0	0	0	0.548532	0.735197	2
CL	CD35	CD35_13	F	Qom	1	16.2	0	20.67	23	non-mover	0					0	0	0	0	0	0.548532	0.735197	2
CL	CD35	CD35_14	M	Qom	1	1.37222	1	6.65278	7.81944	non-mover	1	House	N		0	0	0	0	0	0	0.548532	0.735197	2
CL	CD35	CD35_15	F	Qom	0		1	3.75833	4.925	non-mover	1	House	N		0			0
CL	CD35	CD35_104	F	Qom	0		1		2		0
CL	CD35	CD35_101	M	Qom	1	23.7444	0	29.025	30.1917	in-migrant	1	House	N	N	0	0	0	0	0	0	0.548532	0.735197	2
CL	CD35	CD35_102	F	Qom	1	11.2	0	15.67	18	in-migrant	0							0
CL	CD35	CD35_103	M	Qom	0		1	1.67	4	in-migrant	0							0
CL	CD35	CD35_105	F	Qom	0		1		2	in-migrant	0
CL	CD35	CD35_100	M	Qom	0		1		0.9	in-migrant
CL	CD36	CD36_1	M	Qom	1	36.8194	0	42.1	43.2667	non-mover	1	House	P		1	0	0	0	0	0	0.349557	-0.229525	0
CL	CD36	CD36_2	F	Qom	1	26.7167	0	31.9972	33.1639	non-mover	1	House	N		0	0	0	0	0	0	0.349557	-0.229525	1
CL	CD36	CD36_3	F	Qom	1	6.08889	0	11.3694	12.5361	non-mover	1	House	N	N	0	0	0	0	0	0	0.349557	-0.229525	1
CL	CD36	CD36_4	M	Qom	0		1	4.73333	5.9	non-mover	1	House	N	N	0			0
CL	CD36	CD36_5	F	Qom	0		1	3.44722	4.61389	non-mover	1	House	N	N	0			0
CL	CD36	CD36_6	M	Qom	1	69.2	0	73.67	76	non-mover	0					0	0	0	0	0	0.349557	-0.229525	1
CL	CD36	CD36_100	F	Qom	1	37.4972	0	42.7778	43.9444	in-migrant	1	House	N		0			0
CL	CD36	CD36_101	M	Qom	1	31.9306	0	37.2111	38.3778	in-migrant	1	House	N		1	0	0	0	0	0	0.349557	-0.229525	1
CL	CD36	CD36_102	M	Qom	1	6.2	0	10.67	13	in-migrant	0			N				0
CL	CD36	CD36_103	F	Qom	0		1	1.67	4	in-migrant	0			N				0
CL	CD36	CD36_104	M	Qom	1		0			unknown	0					0	0		0	0	0.349557	-0.229525	1
CL	CD37	CD37_1	M	Qom	1	39.3611	0	44.6417	45.8083	unknown	1	House	N		1	0	0	0	0	0	1.26029	0.448935	0
CL	CD37	CD37_2	F	Qom	1	32.8528	0	38.1333	39.3	unknown	1	House	N		1	0	0	0	0	0	1.26029	0.448935	0
CL	CD37	CD37_3	M	Qom	1	8.225	0	13.5056	14.6722	unknown	1	House	N	N	1	0	0	0	0	0	1.26029	0.448935	0
CL	CD37	CD37_4	M	Qom	1	6	0	11.2806	12.4472	unknown	1	House	N	N	1	0	0	0	0	0	1.26029	0.448935	0
CL	CD37	CD37_5	F	Qom	1	3.83611	1	9.11667	10.2833	unknown	1	House	N	N	0	0	0	0	0	0	1.26029	0.448935	0
CL	CD37	CD37_6	F	Qom	1	1.80833	1	7.08889	8.25556	unknown	1	House	N	N	0	0	0	0	0	0	1.26029	0.448935	0
CL	CD37	CD37_7	M	Qom	0		1		2	unknown	0			N
CL	CD38	CD38_2	M	Qom	1	65.2	0	69.67	72	non-mover	0					0	0	0	0	0	-0.227422	-0.454472	0
CL	CD38	CD38_1	F	Qom	1	65.2	0	69.67	72	non-mover	0					0	0	0	0	0	-0.227422	-0.454472	0
CL	CD38	CD38_100	F	Qom	1	33.2	0	37.67	40	unknown	0					0	0	0	0	0	-0.227422	-0.454472	0
CL	CD39	CD39_1	M	Qom	1	18.675	0	23.9556	25.1222	non-mover	1	House	N	P	1	0	0	0	0	0	0.892291	0.124966	1
CL	CD39	CD39_2	F	Qom	1	16.2	0	20.67	23	non-mover	0					1	1	0	0	0	0.948543	0.626959	1
CL	CD39	CD39_3	M	Qom	0		1	3.67	6	non-mover	0							0
CL	CD39	CD39_4	F	Qom	0		1	1.67	4	non-mover	0							0
CL	CD39	CD39_107	M	Qom	0		1		2		0
CL	CD39	CD39_100	F	Qom	0		1		0.1
CL	CD39	CD39_101	F	Qom	1	34.7083	0	39.9889	41.1556	in-migrant	1	School/primary health post	P		1	0	0	0	0	0	0.892291	0.124966	0
CL	CD39	CD39_102	M	Qom	1	34.2	0	38.67	41	in-migrant	0					0	0	0	0	0	0.892291	0.124966	1
CL	CD39	CD39_104	F	Qom	1	6.98611	0	12.2667	13.4333	in-migrant	1	School/primary health post	N	P	1	0	0	0	0	0	0.892291	0.124966	1
CL	CD39	CD39_105	F	Qom	1	6.55278	0	11.8333	13	in-migrant	1	School/primary health post	N	P	1	0	0	0	0	0	0.892291	0.124966	1
CL	CD39	CD39_103	F	Qom	1	15.1333	0	20.4139	21.5806	in-migrant	1	House	N	P	1	0	0	0	0	0	0.892291	0.124966	1
CL	CD39	CD39_106	M	Qom	0		1	3.68611	4.85278	in-migrant	1	House	N	N	0			0
CL	CD40	CD40_2	M	Qom	1	66.6	0	71.8806	73.0472	non-mover	1	House	P		1	0	0	0	0	0	-0.662041	-0.800906	2
CL	CD40	CD40_3	F	Qom	1	62.2778	0	67.5583	68.725	non-mover	1	House	P		0	0	0	0	0	0	-0.662041	-0.800906	2
CL	CD40	CD40_5	M	Qom	1	19.2	0	23.67	26	non-mover	0			P		0	0	0	0	0	-0.662041	-0.800906	3
CL	CD40	CD40_4	M	Qom	1	14.2	0	18.67	21	non-mover	0			P		0	0	0	0	0	-0.662041	-0.800906	3
CL	CD40	CD40_1	M	Qom	1	32.5278	0	37.8083	38.975	out-migrant	1	House	P	P	0	0	0	0	0	0	-0.662041	-0.800906	2
CL	CD41	CD41_1	M	Qom	1	37.2611	0	42.5417	43.7083	non-mover	1	House	P		1	0	0	0	0	0	1.11902	0.0117322	0
CL	CD41	CD41_2	F	Qom	1	26.15	0	31.4306	32.5972	non-mover	1	School/primary health post	N	P	1	0	0	0	0	0	1.11902	0.0117322	1
CL	CD41	CD41_3	F	Qom	1	7.60556	0	12.8861	14.0528	non-mover	1	House	N	N	0	0	0	0	0	0	1.11902	0.0117322	1
CL	CD41	CD41_4	M	Qom	1	5.66667	0	10.9472	12.1139	non-mover	1	House	N	N	0	0	0	0	0	0	1.11902	0.0117322	1
CL	CD41	CD41_5	F	Qom	1	3.17778	1	8.45833	9.625	non-mover	1	House	N	N	0	0	0	0	0	0	1.11902	0.0117322	1
CL	CD41	CD41_6	M	Qom	1	1.55833	1	6.83889	8.00556	non-mover	1	House	N	N	0	0	0	0	0	0	1.11902	0.0117322	1
CL	CD41	CD41_7	M	Qom	0		1	3.875	5.04167	non-mover	1	House	N	N	0			0
CL	CD43	CD43_1	M	Qom	1	51.2	0	55.67	58	non-mover	0					0	0	0	0	0	-0.897805	-0.440984	0
CL	CD43	CD43_2	F	Qom	1	44.2	0	48.67	51	non-mover	0					0	0	0	0	0	-0.897805	-0.440984	0
CL	CD43	CD43_4	F	Qom	1	15.2	0	19.67	22	non-mover	0					0	0	0	0	0	-0.897805	-0.440984	0
CL	CD43	CD43_ 90	M	Qom	0		1	1.67	4	non-mover	0							0
CL	CD43	CD43_3	F	Qom	1	16.2	0	20.67	23	non-mover	0					0	0	0	0	0	-0.897805	-0.440984	0
CL	CD43	CD43_ 91	F	Qom	0		1	1.67	4	non-mover	0							0
CL	CD43	CD43_5	F	Qom	1	5.03611	0	10.3167	11.4833	non-mover	1	School/primary health post	N		0	0	0	0	0	0	-0.896731	1.08468	0
CL	CD46	CD46_2	F	Qom	1	52.4028	0	57.6833	58.85	non-mover	1	House	N		1	0	0	0	0	0	-0.489625	-0.017269	1
CL	CD46	CD46_5	M	Qom	1	32.6306	0	37.9111	39.0778	non-mover	1	House	P	N	1	0	0	0	0	0	-0.489625	-0.017269	0
CL	CD46	CD46_1	F	Qom	1	18.1389	0	23.4194	24.5861	non-mover	1	House	N	N	1	0	0	0	0	0	-0.489625	-0.017269	1
CL	CD46	CD46_6	F	Qom	0		1	0	2	non-mover	1	House	N	N	0			0
CL	CD46	CD46_3	F	Qom	1	6.13889	0	11.4194	12.5861	non-mover	1	House	N		0			0
CL	CD46	CD46_4	F	Qom	1	4.48333	1	9.76389	10.9306	non-mover	1	House	N		1			0
CL	CD47	CD47_5	F	Qom	1	16.1778	0	21.4583	22.625	non-mover	1	House	N		0			0
CL	CD47	CD47_6	F	Qom	0		1	1.70556	2.87222	non-mover	1	House	N	N	0			0
CL	CD47	CD47_100	F	Qom	0		1	0	0.855556		1	House	N	N	0			0
CL	CD47	CD47_7	M	Qom	1	21.1583	0	26.4389	27.6056	non-mover	1	School/primary health post	P		0	0	0	0	0	0	0.178192	-2.44499	0
CL	CD49	CD49_5	M	Qom	1	53.0806	0	58.3611	59.5278	non-mover	1	School/primary health post	P	P	1	0	0	0	0	0	-0.0972757	1.19351	2
CL	CD49	CD49_6	F	Qom	1	47.4972	0	52.7778	53.9444	non-mover	1	House	P		0	0	0	0	0	0	-0.0972757	1.19351	2
CL	CD49	CD49_8	M	Qom	1	17.7167	0	22.9972	24.1639	non-mover	1	School/primary health post	N	P	0	0	0	0	0	0	-0.0972757	1.19351	3
CL	CD49	CD49_7	F	Qom	1	12.6972	0	17.9778	19.1444	non-mover	1	House	N	P	0	0	0	0	0	0	-0.0972757	1.19351	3
CL	CD49	CD49_9	F	Qom	1	10.3056	0	15.5861	16.7528	non-mover	1	School/primary health post	N	P	1	0	0	0	0	0	-0.0972757	1.19351	3
CL	CD49	CD49_1	F	Qom	1	24.1167	0	29.3972	30.5639	non-mover	1	School/primary health post	P	P	1	0	0	0	0	0	-0.0972757	1.19351	2
CL	CD49	CD49_3	F	Qom	1	4.71111	1	9.99167	11.1583	non-mover	1	School/primary health post	N	P	1	0	0	0	0	0	-0.0972757	1.19351	3
CL	CD49	CD49_2	F	Qom	1	3.21389	1	8.49444	9.66111	non-mover	1	School/primary health post	N	P	1	0	0	0	0	0	-0.0972757	1.19351	3
CL	CD49	CD49_4	F	Qom	1	0.327778	1	5.60833	6.775	non-mover	1	School/primary health post	N	P	1	0	0	0	0	0	-0.0972757	1.19351	3
CL	CD49	CD49_90	M	Qom	1	63.6028	0	68.8833	70.05	non-mover	1	School/primary health post	P		1			0
CL	CD49	CD49_100	M	Qom	1		0			in-migrant	0
CL	CD50	CD50_100	M	Qom	1	55.35	0	60.6306	61.7972	in-migrant	1	House	P		1	0	0	0	0	0	-1.10275	0.621964	3
CL	CD50	CD50_101	F	Qom	1	51.0417	0	56.3222	57.4889	in-migrant	1	House	P	P	1	0	0	0	0	0	-1.10275	0.621964	3
CL	CD50	CD50_3	M	Qom	1	15.2	0	19.67	22	non-mover	0			P		0	0	0	0	0	-1.10275	0.621964	4
CL	CD50	CD50_4	M	Qom	1	10.9667	0	16.2472	17.4139	non-mover	1	House	N	P	0	0	0	0	0	0	-1.10275	0.621964	4
CL	CD50	CD50_2	F	Qom	1	77.1083	0	82.3889	83.5556	non-mover	1	House	P		1	0	0	0	0	0	-1.10275	0.621964	3
CL	CD50	CD50_5	F	Qom	1	41.1194	0	46.4	47.5667	non-mover	1	House	P	P	1	0	0	0	0	0	-1.10275	0.621964	3
CL	CD50	CD50_1	M	Qom	1	70.2	0	74.67	77		0					0	0	0	0	0	-1.10275	0.621964	4
CL	CD50	CD50_102	M	Qom	1	28.7694	0	34.05	35.2167	unknown	1	House	N	P	1	0	0	0	0	0	-1.10275	0.621964	4
CL	CD53	CD53_4	M	Qom	1	20.9861	0	26.2667	27.4333	non-mover	1	House	N	N	0	0	0	0	0	0	0.067293	1.02048	1
CL	CD53	CD102_2	F	Qom	1	16.7472	0	22.0278	23.1944	mover	1	House	N	N	0	0	0	0	0	0	0.067293	1.02048	1
CL	CD53	CD102_3	F	Qom	1	0.2	1	4.67	7	mover	0			N		0	0	0	0	0	0.067293	1.02048	1
CL	CD53	CD102_4	F	Qom	0		1	1.67	4	mover	0			N				0
CL	CD53	CD53_90	F	Qom	1	9.06389	0	14.3444	15.5111	non-mover	1	School/primary health post	N	N	0	0	0	0	0	0	0.067293	1.02048	1
CL	CD53	CD53_9	M	Qom	1	70.2	0	74.67	77		0					0	0	0	0	0	0.067293	1.02048	1
CL	CD53	CD53_100	F	Qom	1	14.2	0	18.67	21	unknown	0							0
CL	CD53	CD53_5	F	Qom	1	13.2	0	17.67	20	out-migrant	0			N		0	0	0	0	0	0.067293	1.02048	1
CL	CD53	CD53_6	M	Qom	0		1	2.67	5	out-migrant	0							0
CL	CD53	CD53_7	M	Qom	0		1		2	out-migrant	0
CL	CD53	CD53_101	F	Qom	0		1		1	unknown	0
CL	CD53	CD53_8	M	Qom	1		0			out-migrant	0
CL	CD55	CD55_2	M	Qom	1	47.8611	0	53.1417	54.3083	non-mover	1	School/primary health post	P		1	1	1	0	0	0	1.11106	1.02451	2
CL	CD55	CD55_1	F	Qom	1	43.6833	0	48.9639	50.1306	non-mover	1	House	P		1	1	1	0	0	0	1.11106	1.02451	2
CL	CD55	CD55_6	M	Qom	1	7.2	0	11.67	14	non-mover	1	School/primary health post	N	P	1	1	1	0	0	0	1.11106	1.02451	3
CL	CD55	CD55_5	M	Qom	1	6.88889	0	12.1694	13.3361	non-mover	1	School/primary health post	N	P	1	1	1	0	0	0	1.11106	1.02451	3
CL	CD55	CD55_8	M	Qom	1	17.725	0	23.0056	24.1722	non-mover	1	House	P	P	1	1	1	0	0	0	1.11106	1.02451	2
CL	CD55	CD55_101	F	Qom	1	14.3139	0	19.5944	20.7611	in-migrant	1	House	N		1			0
CL	CD55	CD55_100	M	Qom	0		1		0.9					N
CL	CD55	CD55_4	M	Qom	1	13.2	0	17.67	20	out-migrant	0			P		1	1	0	0	0	1.11106	1.02451	3
CL	CD55	CD55_3	M	Qom	1	12.2	0	16.67	19	out-migrant	0			P		1	1	0	0	0	1.11106	1.02451	3
CL	CD56	CD56_1	F	Qom	1	26.7694	0	32.05	33.2167	non-mover	1	School/primary health post	N	P	0	0	0	0	0	0	0.828599	0.562169	1
CL	CD56	CD56_5	M	Qom	1	11.0861	0	16.3667	17.5333	non-mover	1	House	N	N	1	0	0	0	0	0	0.828599	0.562169	1
CL	CD56	CD56_2	F	Qom	1	7.16944	0	12.45	13.6167	non-mover	1	School/primary health post	N	N	1	0	0	0	0	0	0.828599	0.562169	1
CL	CD56	CD56_3	M	Qom	1	3.50556	1	8.78611	9.95278	non-mover	1	School/primary health post	N	N	1	0	0	0	0	0	0.828599	0.562169	1
CL	CD56	CD56_4	F	Qom	0		1	1.57222	2.73889	non-mover	1	House	N	N	0			0
CL	CD56	CD56_90	M	Qom	1	52.9861	0	58.2667	59.4333	non-mover	1	House	P		0			0
CL	CD56	CD56_6	F	Qom	1	44.2556	0	49.5361	50.7028	non-mover	1	House	P		1	0	0	0	0	0	0.828599	0.562169	0
CL	CD57	CD57_2	M	Qom	1	47.1833	0	52.4639	53.6306	non-mover	1	School/primary health post	P		1	0	0	0	0	0	-0.83613	0.487562	4
CL	CD57	CD57_1	F	Qom	1	41.0694	0	46.35	47.5167	non-mover	1	School/primary health post	P		1	0	0	0	0	0	-0.83613	0.487562	4
CL	CD57	CD57_4	M	Qom	1	17.2	0	21.67	24	non-mover	0			P		0	0	0	0	0	-0.83613	0.487562	5
CL	CD57	CD57_7	F	Qom	1	8.93333	0	14.2139	15.3806	non-mover	1	School/primary health post	N	P	0	0	0	0	0	0	-0.83613	0.487562	5
CL	CD57	CD57_8	M	Qom	1	6.62778	0	11.9083	13.075	non-mover	1	School/primary health post	N	P	0	0	0	0	0	0	-0.83613	0.487562	5
CL	CD57	CD57_3	F	Qom	1	3.7	1	8.98056	10.1472	non-mover	1	School/primary health post	P	P	0	0	0	0	0	0	-0.83613	0.487562	4
CL	CD57	CD57_6	F	Qom	1	15.8333	0	21.1139	22.2806	non-mover	1	School/primary health post	P	P	0	0	0	0	0	0	-0.83613	0.487562	4
CL	CD57	CD57_9	M	Qom	1	0.4	1	5.68056	6.84722	non-mover	1	School/primary health post	N	P	0	0	0	0	0	0	-0.83613	0.487562	5
CL	CD57	CD57_10	M	Qom	0		1	3.29167	4.45833	non-mover	1	House	N	P	0			0
CL	CD57	CD57_11	F	Qom	0		1	1.83056	2.99722	non-mover	1	House	N	P				0
CL	CD57	CD57_100	M	Qom	0		1	0	0.822222		1	House	N	P	0			0
CL	CD57	CD57_5	M	Qom	1	20.3333	0	25.6139	26.7806	out-migrant	1	School/primary health post	P	P	1	0	0	0	0	0	-0.83613	0.487562	4
CL	CD58	CD58_2	M	Qom	1	33.6806	0	38.9611	40.1278	non-mover	1	School/primary health post	P	P	1	1	21	0	0	0	0.976628	0.660968	1
CL	CD58	CD58_1	F	Qom	1	27.4306	0	32.7111	33.8778	non-mover	1	School/primary health post	P	P	1	1	21	0	0	0	0.976628	0.660968	1
CL	CD58	CD58_4	M	Qom	1	10.8056	0	16.0861	17.2528	non-mover	1	School/primary health post	N	P	1	1	21	0	0	0	0.976628	0.660968	2
CL	CD58	CD58_5	M	Qom	1	8.54722	0	13.8278	14.9944	non-mover	1	School/primary health post	N	P	1	1	21	0	0	0	0.976628	0.660968	2
CL	CD58	CD58_6	M	Qom	1	3.45833	1	8.73889	9.90556	non-mover	1	School/primary health post	N	P	1	1	21	0	0	0	0.976628	0.660968	2
CL	CD58	CD58_7	M	Qom	1	1.90833	1	7.18889	8.35556	non-mover	1	School/primary health post	N	P	1	1	21	0	0	0	0.976628	0.660968	2
CL	CD58	CD58_101	F	Qom	0		1		2		0			P
CL	CD58	CD58_100	M	Qom	0		1		0.3					P
CL	CD58	CD58_3	F	Qom	1	12.9444	0	18.225	19.3917	non-mover	1	School/primary health post	N	P	1	1	21	0	0	0	0.976628	0.660968	2
CL	CD58	CD58_102	F	Qom	0		1		1		0			N
CL	CD59	CD59_2	F	Qom	1	70.2	0	74.67	77	non-mover	0			N		1	11	0	1	1	-0.13162	-0.454472	2
CL	CD59	CD59_3	M	Qom	1	28.8139	0	34.0944	35.2611	non-mover	1	House	P		1	1	11	0	1	1	-0.13162	-0.454472	1
CL	CD59	CD59_4	M	Qom	1	20.6583	0	25.9389	27.1056	non-mover	1	House	P		1	1	11	0	1	1	-0.13162	-0.454472	1
CL	CD59	CD59_1	M	Qom	1	72.2	0	76.67	79		0					1	11	0	1	1	-0.13162	-0.454472	2
CL	CD60	CD60_2	F	Qom	1	29.8722	0	35.1528	36.3194	unknown	1	School/primary health post	N		1			0
CL	CD60	CD60_1	M	Qom	1	28.2	0	32.67	35	unknown	0							0
CL	CD60	CD60_3	F	Qom	1	6.18333	0	11.4639	12.6306	unknown	1	School/primary health post	N	N	1			0
CL	CD65	CD65_3	M	Qom	1	14.8222	0	20.1028	21.2694	non-mover	1	House	N		0	0	0	0	0	0	0.568941	0.738249	1
CL	CD65	CD65_5	M	Qom	1	9.2	0	13.67	16	non-mover	0					0	0	0	0	0	0.568941	0.738249	1
CL	CD65	CD65_6	M	Qom	1	7.2	0	11.67	14	non-mover	0					0	0	0	0	0	0.568941	0.738249	1
CL	CD66	CD66_4	F	Qom	1	62.2	0	66.67	69	non-mover	0					0	0	0	0	0	-0.30902	-0.306806	1
CL	CD66	CD66_3	M	Qom	1	47.7639	0	53.0444	54.2111	non-mover	1	School/primary health post	P		1	0	0	0	0	0	-0.30902	-0.306806	0
CL	CD66	CD66_1	M	Qom	1	26.2	0	30.67	33	out-migrant	0					0	0	0	0	0	-0.30902	-0.306806	1
CL	CD66	CD66_102	F	Qom	0		1	2.67	5	unknown	0							0
CL	CD66	CD66_100	F	Qom	1		0			unknown	0
CL	CD66	CD66_101	M	Qom	1		0			unknown	0
CL	CD67	CD67_1	M	Creole	1	64.1528	0	69.4333	70.6	non-mover	1	School/primary health post	N		1	1	0	0	1	0	-0.962642	0.489909	1
CL	CD67	CD67_2	F	Qom	1	43.2806	0	48.5611	49.7278	non-mover	1	School/primary health post	N		1	1	0	0	1	0	-0.962642	0.489909	1
CL	CD67	CD67_4	M	Qom	1	8.78889	0	14.0694	15.2361	non-mover	1	School/primary health post	N	N	1	1	0	0	1	0	-0.962642	0.489909	1
CL	CD75	CD75_1	M	Creole	1	31.0167	0	36.2972	37.4639	non-mover	1	House	N		0	0	0	0	0	0	-2.61567	0.116909	0
CL	CD75	CD75_2	F	Creole	1	25.2	0	29.67	32	out-migrant	0					0	0	0	0	0	-2.61567	0.116909	0
CL	CD75	CD75_3	F	Creole	1	0.2	1	4.67	7	out-migrant	0					0	0	0	0	0	-2.61567	0.116909	0
CL	CD75	CD75_4	M	Creole	0		1	2.67	5	out-migrant	0							0
CL	CD76	CD76_2	M	Creole	1	54.2	0	58.67	61	out-migrant	0							0
CL	CD76	CD76_1	F	Creole	1	33.2	0	37.67	40	out-migrant	0							0
CL	CD76	CD76_3	M	Creole	1	12.4972	0	17.7778	18.9444	out-migrant	1	School/primary health post	N		0			0
CL	CD76	CD76_4	M	Creole	1	11.1	0	16.3806	17.5472	out-migrant	1	School/primary health post	N		0			0
CL	CD76	CD76_5	M	Creole	1	8.81667	0	14.0972	15.2639	out-migrant	1	School/primary health post	N		0			0
CL	CD76	CD76_6	M	Creole	1	7.83611	0	13.1167	14.2833	out-migrant	1	School/primary health post	N		0			0
CL	CD76	CD76_7	M	Creole	1	4.41667	1	9.69722	10.8639	out-migrant	1	School/primary health post	N		0			0
CL	CD76	CD76_8	M	Creole	0		1	1.67	4	out-migrant	0							0
CL	CD81	CD81_1	M	Qom	1	26.1944	0	31.475	32.6417	non-mover	1	School/primary health post	P	P	0			0
CL	CD81	CD81_90	F	Qom	1	22.1417	0	27.4222	28.5889	non-mover	1	School/primary health post	N	P	0			0
CL	CD81	CD57_12	F	Qom	1	7.18611	0	12.4667	13.6333	mover	1	School/primary health post	N	N	0			0
CL	CD81	CD57_13	F	Qom	1	4.51944	1	9.8	10.9667	mover	1	School/primary health post	N	N	0			0
CL	CD81	CD57_14	M	Qom	1	3.09722	1	8.37778	9.54444	mover	1	School/primary health post	N	N	0			0
CL	CD81	CD57_17	M	Qom	1	2.2	1	6.67	9	mover	0			N				0
CL	CD81	CD57_16	M	Qom	0		1	2.67	5	mover	0			N				0
CL	CD81	CD57_15	F	Qom	0		1	1.67	4	mover	0			N				0
CL	CD81	CD81_100	F	Qom	0		1		0.7					N
CL	CD88	CD88_1	M	Qom	1	47.2	0	51.67	54	non-mover	0							0
CL	CD89	CD89_1	M	Creole	1	65.2	0	69.67	72	unknown	0							0
CL	CD91	CD91_2	F	Qom	1	63.3806	0	68.6611	69.8278	unknown	1	House	N		0			0
CL	CD91	CD91_1	M	Qom	1		0			unknown	0
CL	CD92	CD92_5	M	Qom	1	21.4111	0	26.6917	27.8583	non-mover	1	School/primary health post	N	P	1	0	0	0	0	0	-0.0972757	1.19351	3
CL	CD92	CD92_1	F	Qom	1	17.775	0	23.0556	24.2222	non-mover	1	School/primary health post	N	P	0	0	0	0	0	0	-0.0972757	1.19351	3
CL	CD92	CD92_2	F	Qom	1	2.55833	1	7.83889	9.00556	non-mover	1	School/primary health post	N	N	0	0	0	0	0	0	-0.0972757	1.19351	3
CL	CD92	CD92_3	F	Qom	1	1.23333	1	6.51389	7.68056	non-mover	1	School/primary health post	N	N	0	0	0	0	0	0	-0.0972757	1.19351	3
CL	CD92	CD92_4	M	Qom	0		1	2.98889	4.15556	non-mover	1	School/primary health post	N	N	0			0
CL	CD93	CD93_1	M	Qom	1	51.1556	0	56.4361	57.6028	non-mover	1	House	N		1	0	0	0	0	0	0.394071	-1.50314	1
CL	CD93	CD93_2	F	Qom	1	47.3611	0	52.6417	53.8083	non-mover	1	House	P		1	0	0	0	0	0	0.394071	-1.50314	0
CL	CD95	CD95_3	M	Qom	1	39.5417	0	44.8222	45.9889	non-mover	1	House	N			1	1	0	0	0	0.948543	0.626959	1
CL	CD95	CD95_2	F	Qom	1	34.2	0	38.67	41	non-mover	0					1	1	0	0	0	0.948543	0.626959	1
CL	CD95	CD95_1	F	Qom	1	9.23611	0	14.5167	15.6833	non-mover	1	House	P			1	1	0	0	0	0.948543	0.626959	0
CL	CD95	CD95_5	M	Qom	1	7.96667	0	13.2472	14.4139	non-mover	1	House	N		0	1	1	0	0	0	0.948543	0.626959	1
CL	CD95	CD95_6	M	Qom	1	5.51667	0	10.7972	11.9639	non-mover	1	House	N			1	1	0	0	0	0.948543	0.626959	1
CL	CD95	CD95_7	M	Qom	1	3.41389	1	8.69444	9.86111	non-mover	1	House	N		0	1	1	0	0	0	0.948543	0.626959	1
CL	CD95	CD95_4	F	Qom	1	1.22222	1	6.50278	7.66944	non-mover	1	House	N		0	1	1	0	0	0	0.948543	0.626959	1
CL	CD95	CD95_90	F	Qom	0		1	4.81944	5.98611	non-mover	1	House	N		0			0
CL	CD96	CD96_3	M	Qom	1	20.2111	0	25.4917	26.6583	unknown	1	House	N		1			0
CL	CD96	CD96_1	M	Qom	1	10.2	0	14.67	17	unknown	0			P		1	0	0	1	0	1.30315	1.08468	2
CL	CD97	CD97_1	M	Qom	1	23.6806	0	28.9611	30.1278	non-mover	1	House	P		1	0	0	0	0	0	-0.808094	-0.492909	3
CL	CD97	CD97_2	F	Qom	1	15.25	0	20.5306	21.6972	non-mover	1	House	N	N	1	0	0	0	0	0	1.26029	0.448935	0
CL	CD97	CD97_3	M	Qom	0		1	3.05833	4.225	non-mover	1	House	N	N	0			0
CL	CD97	CD97_100	M	Qom	0		1	0.372222	1.53889		1	House	N	N	0			0
CL	CD98	CD98_1	F	Qom	1	27.8056	0	33.0861	34.2528	non-mover	1	School/primary health post	P	P	1	0	0	0	0	0	0.102288	1.25771	2
CL	CD98	CD98_2	M	Qom	1	11.55	0	16.8306	17.9972	non-mover	1	School/primary health post	N	P	0	0	0	0	0	0	0.102288	1.25771	3
CL	CD98	CD98_4	F	Qom	1	5.15	0	10.4306	11.5972	non-mover	1	School/primary health post	N	P	1	0	0	0	0	0	0.102288	1.25771	3
CL	CD98	CD98_5	F	Qom	1	2.83611	1	8.11667	9.28333	non-mover	1	House	N	P	0	0	0	0	0	0	0.102288	1.25771	3
CL	CD98	CD98_6	F	Qom	0		1	3.46944	4.63611	non-mover	1	House	N	P	0			0
CL	CD99	CD30_7	F	Qom	1	43.3472	0	48.6278	49.7944	mover	1	House	P		1	1	0	0	0	0	-0.46809	1.37095	2
CL	CD99	CD30_15	M	Qom	1	26.4889	0	31.7694	32.9361	mover	1	House	N	P	1	1	0	0	0	0	-0.46809	1.37095	3
CL	CD99	CD30_10	F	Qom	1	9.2	0	13.67	16	mover	0			P		1	0	0	0	0	-0.46809	1.37095	3
CL	CD99	CD30_13	F	Qom	1	7.2	0	11.67	14	mover	0			P		1	0	0	0	0	-0.46809	1.37095	3
CL	CD99	CD30_11	F	Qom	1	6.67778	0	11.9583	13.125	mover	1	School/primary health post	N	P	1	1	0	0	0	0	-0.46809	1.37095	3
CL	CD99	CD30_12	F	Qom	1	4.35278	1	9.63333	10.8	mover	1	School/primary health post	N	P	1	1	0	0	0	0	-0.46809	1.37095	3
CL	CD99	CD30_14	F	Qom	1	1.33889	1	6.61944	7.78611	mover	1	School/primary health post	N	P	1	1	0	0	0	0	-0.46809	1.37095	3
CL	CD99	CD30_8	F	Qom	1	16.0583	0	21.3389	22.5056	mover	1	House	N	P	0	1	0	0	0	0	-0.46809	1.37095	3
CL	CD99	CD30_90	M	Qom	0		1	2.28611	3.45278	mover	1	House	N	N	0			0
CL	CD99	CD30_6	M	Qom	1	48.0389	0	53.3194	54.4861		1	School/primary health post	N		1	1	0	0	0	0	-0.46809	1.37095	3
CL	CD100	CD100_4	F	Qom	1	23.3583	0	28.6389	29.8056	out-migrant	1	School/primary health post	P	P	1			0
CL	CD100	CD100_6	F	Qom	1	2.43333	1	7.71389	8.88056	out-migrant	1	School/primary health post	N	P	0			0
CL	CD100	CD100_7	F	Qom	0		1	3.69167	4.85833	out-migrant	1	School/primary health post	N	P	0			0
CL	CD100	CD100_8	F	Qom	0		1	1.98056	3.14722	out-migrant	1	School/primary health post	N	P	0			0
CL	CD101	CD101_2	M	Qom	1	32.6194	0	37.9	39.0667	non-mover	1	School/primary health post	P	P	0			0
CL	CD101	CD101_1	F	Qom	1	23.3167	0	28.5972	29.7639	non-mover	1	House	N		0			0
CL	CD101	CD101_ 90	M	Qom	1	4.81944	1	10.1	11.2667	non-mover	1	House	N	N	0			0
CL	CD101	CD101_ 91	M	Qom	1	3.13889	1	8.41944	9.58611	non-mover	1	House	N	N	0			0
CL	CD101	CD101_ 92	M	Qom	1	0.663889	1	5.94444	7.11111	non-mover	1	House	N	N	0			0
CL	CD103	CD103_2	M	Qom	1	25.1083	0	30.3889	31.5556	non-mover	1	School/primary health post	N		1	0	0	0	0	0	-1.8349	1.08468	3
CL	CD103	CD103_1	F	Qom	1	22.1972	0	27.4778	28.6444	non-mover	1	School/primary health post	P		1	0	0	0	0	0	-1.8349	1.08468	2
CL	CD103	CD103_3	F	Qom	1	5.56111	0	10.8417	12.0083	non-mover	1	School/primary health post	N	P	1	0	0	0	0	0	-1.8349	1.08468	3
CL	CD103	CD103_4	F	Qom	1	3.50278	1	8.78333	9.95	non-mover	1	School/primary health post	P	P	1	0	0	0	0	0	-1.8349	1.08468	2
CL	CD103	CD103_5	M	Qom	0		1	2.85278	4.01944	non-mover	1	House	N	P	0			0
CL	CD103	CD103_100	M	Qom	0		1		1		0			P
CL	CD103	CD102_1	M	Qom	1	20.1278	0	25.4083	26.575	mover	1	House	P		0	0	0	0	0	0	0.067293	1.02048	0
CL	CD104	CD24_2	M	Qom	1	55.2	0	59.67	62	mover	0					0	0	0	0	0	-0.0745354	0.116909	1
CL	CD104	CD24_1	F	Qom	1	47.1139	0	52.3944	53.5611	mover	1	House	P		1	0	0	0	0	0	-0.0745354	0.116909	0
CL	CD104	CD24_3	F	Qom	1	14.2306	0	19.5111	20.6778	mover	1	House	N	P	1	0	0	0	0	0	-0.0745354	0.116909	1
CL	CD104	CD104_101	M	Qom	0		1		1		0			N
CL	CD104	CD104_100	M	Qom	1	15.0889	0	20.3694	21.5361	unknown	1	House	N		1	0	0	0	0	0	-0.897805	-0.440984	0
CL	CD105	CD21_1	M	Qom	1	18.0972	0	23.3778	24.5444	mover	1	House	N	P	1	0	0	0	0	0	-0.64233	-0.411983	1
CL	CD105	CD21_90	F	Qom	1	14.6583	0	19.9389	21.1056	mover	1	House	N	P	0	0	0	0	0	0	-0.314417	1.25771	2
CL	CD105	CD105_101	M	Qom	0		1		2		0			N
CL	CD105	CD105_100	F	Qom	0		1		0.9					N
CL	CD106	CD22_5	F	Qom	1	27.2	0	32.4806	33.6472	mover	1	School/primary health post	P	N	0	0	0	0	0	0	-0.17562	-0.0245744	0
CL	CD106	CD22_6	F	Qom	0		1	4.66111	5.82778	mover	1	School/primary health post	N	P	0			0
CL	CD106	CD22_3	F	Qom	1	13.2667	0	18.5472	19.7139	mover	1	House	N	N	0	0	0	0	0	0	-0.17562	-0.0245744	1
CL	CD106	CD106_100	F	Qom	0		1	0	1		1	School/primary health post	N	N				0
CL	CD107	CD22_4	M	Qom	1	19.2	0	23.67	26	mover	0			N		0	0	0	0	0	-0.17562	-0.0245744	1
CL	CD110	CD20_5	M	Qom	1	13.7944	0	19.075	20.2417	mover	0			P		1	1	0	0	0	-1.08506	0.448935	1
CL	CD110	CD20_3	M	Qom	1	10.4639	0	15.7444	16.9111	mover	1	School/primary health post	N	P	0	1	1	0	0	0	-1.08506	0.448935	1
CL	CD110	CD20_4	M	Qom	1	8.81389	0	14.0944	15.2611	mover	1	School/primary health post	N	P	0	1	1	0	0	0	-1.08506	0.448935	1
CL	CD110	CD20_10	F	Qom	1	6.40278	0	11.6833	12.85	mover	1	School/primary health post	N	P	0	1	1	0	0	0	-1.08506	0.448935	1
CL	CD110	CD20_8	M	Qom	1	4.85	1	10.1306	11.2972	mover	1	School/primary health post	N	P	0	1	1	0	0	0	-1.08506	0.448935	1
CL	CD110	CD20_9	F	Qom	1	3.13889	1	8.41944	9.58611	mover	1	School/primary health post	N	P	0	1	1	0	0	0	-1.08506	0.448935	1
CL	CD110	CD20_2	F	Qom	1		0			mover	1	School/primary health post	P		1	1	1		0	0	-1.08506	0.448935	0
CL	CD110	CD110_100	M	Qom	1	29.2	0	33.67	36	in-migrant	0							0
CL	CD110	CD20_7	F	Qom	1	18.2	0	22.67	25	mover	0			P		1	1	0	0	0	-1.08506	0.448935	1
CL	CD110	CD20_11	F	Qom	0		1	3.23333	4.4	mover	1	House	N		0			0
CL	CD110	CD110_101	M	Qom	0		1		1		0
CL	CD110	CD20_6	F	Qom	1	15.6139	0	20.8944	22.0611	mover	1	House	N	P	0	1	1	0	0	0	-1.08506	0.448935	1
CL	CD110	CD20_12	F	Qom	0		1	2.08333	3.25	mover	1	House	N	N	0			0
CL	CD110	CD110_102	F	Qom	0		1		1		0			N
CL	CD111	PC110_3	M	Qom	1	21.2333	0	26.5139	27.6806	mover	1	House	N		0	0	0	0	0	0	-0.597697	1.25771	0
CL	CD111	CD26_9	F	Qom	1	12.0556	0	17.3361	18.5028	mover	1	House	N	N	0	1	4	0	0	0	0.717549	1.08468	1
CL	CD112	PC41_5	M	Qom	1	21.2	0	25.67	28	mover	0			N		1	63	0	0	0	-0.0337993	0.79537	1
CL	CD112	PC41_1	F	Qom	1	13.8111	0	19.0917	20.2583	mover	1	House	N	N	0	1	4	0	0	0	0.717549	1.08468	1
CL	CD112	CD112_103	M	Qom	0		1		2		0			N
CL	CD112	CD112_104	M	Qom	0		1		1		0			N
CL	CD113	CD113_100	F	Qom	1	45.0639	0	50.3444	51.5111	in-migrant	1	House	P		0			0
CL	CD113	CD113_101	F	Qom	1	10.2806	0	15.5611	16.7278	in-migrant	1	House	P	P	0			0
CL	CD113	CD113_102	F	Qom	1	6.98333	0	12.2639	13.4306	in-migrant	1	House	N	P	0			0
CL	CD114	CD30_9	F	Qom	1	13.55	0	18.8306	19.9972	mover	1	House	N	P		1	0	0	0	0	-0.46809	1.37095	3
CL	CD114	CD114_100	M	Qom	1	11.1222	0	16.4028	17.5694	in-migrant	1	House	N		0			0
CL	CD115	CD08_1	M	Qom	1	39.1917	0	44.4722	45.6389	mover	1	House	P		1	1	0	0	1	0	1.30315	1.08468	1
CL	CD115	CD08_5	F	Qom	1	29.2	0	33.67	36	mover	0					1	0	0	1	0	1.30315	1.08468	2
CL	CD115	CD08_2	M	Qom	1	4.2	1	8.67	11	mover	0					1	0	0	1	0	1.30315	1.08468	2
CL	CD115	CD08_3	M	Qom	1	2.2	1	6.67	9	mover	0					1	0	0	1	0	1.30315	1.08468	2
CL	CD115	CD08_4	F	Qom	1	0.2	1	4.67	7	mover	0					1	0	0	1	0	1.30315	1.08468	2
CL	CD115	CD96_2	F	Qom	1	28.9083	0	34.1889	35.3556	mover	1	School/primary health post	P		0	1	0	0	1	0	1.30315	1.08468	1
CL	CD115	CD115_100	F	Qom	1	14.2222	0	19.5028	20.6694	unknown	1	House	N	P	1	1	0	0	1	0	1.30315	1.08468	2
CL	CD115	CD115_101	F	Qom	0		1	1.67	4	unknown	0			N				0
CL	CD116	CD47_4	M	Qom	1	25.2	0	29.67	32	mover	0							0
CL	CD116	CD47_1	F	Qom	1	21.5639	0	26.8444	28.0111	mover	1	School/primary health post	N		0			0
CL	CD116	CD47_2	M	Qom	1	5.26111	0	10.5417	11.7083	mover	1	School/primary health post	N	N	0			0
CL	CD116	CD47_3	F	Qom	1	3.66944	1	8.95	10.1167	mover	1	School/primary health post	N	N	0			0
CL	CD117	CD117_100	M	Qom	1	31.8417	0	37.1222	38.2889	in-migrant	1	School/primary health post	P		0			0
CL	CD118	CD55_90	F	Qom	1	19.8111	0	25.0917	26.2583	mover	1	School/primary health post	N		1	1	1	0	0	0	1.11106	1.02451	3
CL	CD118	CD55_7	M	Qom	1	19.6944	0	24.975	26.1417	mover	1	House	N	P	0	1	1	0	0	0	1.11106	1.02451	3
CL	CD118	CD55_9	F	Qom	1	3.225	1	8.50556	9.67222	mover	1	School/primary health post	N	N	1	1	1	0	0	0	1.11106	1.02451	3
CL	CD118	CD55_10	F	Qom	1	0.2	1	4.67	7	mover	0			N		1	1	0	0	0	1.11106	1.02451	3
CL	CD119	CD119_100	F	Qom	1	22.4028	0	27.6833	28.85	in-migrant	1	House	P		1			0
CL	CD119	CD119_101	M	Qom	1	22.1472	0	27.4278	28.5944	in-migrant	1	House	N	P	1	0	0	0	0	0	0.828599	0.562169	1
CL	CD119	CD119_107	F	Qom	1	4.58056	1	9.86111	11.0278	in-migrant	1	House	N	P	0			0
CL	CD119	CD119_106	M	Qom	1	2.71944	1	8	9.16667	in-migrant	1	House	N	P	0			0
CL	CD119	CD119_105	F	Qom	1	1.05556	1	6.33611	7.50278	in-migrant	1	House	N	P	0			0
CL	CD119	CD119_104	F	Qom	0		1	4.875	6.04167	in-migrant	1	House	N	P	0			0
CL	CD119	CD119_103	F	Qom	0		1	1.68056	2.84722	in-migrant	1	House	N	P	0			0
CL	CD119	CD119_102	M	Qom	0		1	0.244444	1.41111	in-migrant	1	House	N	P	0			0
CL	CD120	PV07_90	M	Qom	1	45.3639	0	50.6444	51.8111	mover	1	School/primary health post	P		1	0	0	0	0	0	1.38834	-1.92686	0
CL	CD120	CD53_1	F	Qom	1	40.8028	0	46.0833	47.25	mover	1	School/primary health post	N		0	0	0	0	0	0	0.067293	1.02048	1
CL	CD120	CD53_3	F	Qom	1	11.2667	0	16.5472	17.7139	mover	1	School/primary health post	N	N	0	0	0	0	0	0	0.067293	1.02048	1
CL	CD120	CD53_2	F	Qom	1	1.2	1	5.67	8	mover	0			N		0	0	0	0	0	0.067293	1.02048	1
CL	CD120	CD120_100	F	Qom	1	18.2	0	22.67	25	in-migrant	0			N				0
CL	CD120	CD120_101	M	Qom	1	2.2	1	6.67	9	in-migrant	0							0
CL	CD120	CD120_102	M	Qom	0		1	3.67	6	in-migrant	0							0
CL	CD121	PV08_7	M	Qom	1	32.3583	0	37.6389	38.8056	mover	1	School/primary health post	P		1			0
CL	CD121	PV08_6	F	Qom	1	25.1	0	30.3806	31.5472	mover	1	School/primary health post	P		1			0
CL	CD121	PV08_8	M	Qom	1	9.35833	0	14.6389	15.8056	mover	1	School/primary health post	N	P	0			0
CL	CD121	PV08_9	M	Qom	1	8.16111	0	13.4417	14.6083	mover	1	School/primary health post	N	P	0			0
CL	CD121	PV08_10	M	Qom	1	5.58333	0	10.8639	12.0306	mover	1	School/primary health post	N	P	1			0
CL	CD121	PV08_11	M	Qom	1	3.63889	1	8.91944	10.0861	mover	1	School/primary health post	N	P	1			0
CL	CD121	PV08_12	M	Qom	1	2.525	1	7.80556	8.97222	mover	1	School/primary health post	N	P	1			0
CL	CD121	PV08_13	M	Qom	1	0.913889	1	6.19444	7.36111	mover	1	School/primary health post	N	P	1			0
CL	CD121	PV08_14	M	Qom	0		1	3.36389	4.53056	mover	1	School/primary health post	N	P	1			0
CL	CD121	PV08_15	M	Qom	0		1	1.80556	2.97222	mover	1	House	N	P	0			0
CL	CD122	CD122_100	M	Qom	1	52.2	0	56.67	59	in-migrant	0							0
CL	CD123	CD123_100	M	Qom	1	53.2	0	57.67	60	in-migrant	0							0
CL	CD123	CD06_3	M	Qom	1	12.2	0	16.67	19	mover	0			P		1	0	0	0	0	1.3292	0.626959	4
CL	CD123	CD06_4	M	Qom	1	9.2	0	13.67	16	mover	0			P		1	0	0	0	0	1.3292	0.626959	4
CL	CD123	CD06_5	F	Qom	1	6.80278	0	12.0833	13.25	mover	1	House	P	P	1	1	0	0	0	0	1.3292	0.626959	3
CL	CD124	CC116_3	M	Qom	1	14.4944	0	19.775	20.9417	mover	1	House	N		1	1	2	0	1	1	-0.654701	0.124966	1
CL	CD124	CC60_2	F	Qom	1	13.2	0	17.67	20	mover	0					0	0	0	0	0	-0.233813	0.660968	1
CL	CD124	CD124_100	M	Qom	0		1		2		0
CL	CD125	CC116_1	F	Qom	1	42.2	0	46.67	49	mover	0							0
CL	CD125	CC116_2	M	Qom	1	16.2528	0	21.5333	22.7	mover	1	House	N		1	1	2	0	1	1	-0.654701	0.124966	1
CL	CD125	CC116_4	M	Qom	1	12.6611	0	17.9417	19.1083	mover	1	House	P		1	1	2	0	1	1	-0.654701	0.124966	0
CL	CD125	CC116_5	F	Qom	1	10.2	0	14.67	17	mover	0							0
CL	CD125	CC116_6	M	Qom	1	9.025	0	14.3056	15.4722	mover	1	School/primary health post	N		1	1	2	0	1	1	-0.654701	0.124966	1
CL	CD125	CC116_7	M	Qom	1	5.2	0	9.67	12	mover	0					1	2	0	1	1	-0.654701	0.124966	1
CL	CD126	CC96_7	M	Qom	1	23.2	0	27.67	30	mover	0					1	12	0	1	2	2.24604	0.310292	3
CL	CD126	CC96_1	F	Qom	1	23.1972	0	28.4778	29.6444	mover	1	House	N	P	1	1	12	0	1	2	2.24604	0.310292	3
CL	CD126	CC96_2	F	Qom	1	2.74444	1	8.025	9.19167	mover	1	House	N	N	1	1	12	0	1	2	2.24604	0.310292	3
CL	CD126	CC96_3	F	Qom	1	0.930556	1	6.21111	7.37778	mover	1	House	N	N	1	1	12	0	1	2	2.24604	0.310292	3
CL	CD126	CC96_4	M	Qom	0		1	4.55	5.71667	mover	1	House	N	N	0			0
CL	CD126	CC96_5	F	Qom	0		1	2.77778	3.94444	mover	1	House	N	N	0			0
CL	CD126	CD126_100	F	Qom	0		1	0.933333	2.1		1	House	N	N	0			0
CL	CD126	CD126_101	M	Qom	1	13.5556	0	18.8361	20.0028	in-migrant	1	House	P	P	1	1	12	0	1	2	2.24604	0.310292	2
CL	CD127	CC97_2	M	Qom	1	43.8194	0	49.1	50.2667	mover	1	School/primary health post	P		1			0
CL	CD127	CC97_1	F	Qom	1	41.3111	0	46.5917	47.7583	mover	1	House	P		1	1	12	0	1	2	2.24604	0.310292	2
CL	CD128	CD128_100	M	Qom	1	14.2	0	18.67	21	in-migrant	0							0
CL	CD128	CD65_4	F	Qom	1	13.4028	0	18.6833	19.85	mover	1	House	N		0	0	0	0	0	0	0.568941	0.738249	1
CL	CD128	CD128_101	M	Qom	0		1		2		0			N
CL	CD129	CD65_1	M	Qom	1	44.4083	0	49.6889	50.8556	mover	1	School/primary health post	P	P	1	0	0	0	0	0	0.568941	0.738249	0
CL	CD129	CD65_2	F	Qom	1	33.2	0	37.67	40	mover	0					0	0	0	0	0	0.568941	0.738249	1
CL	CD129	CD65_7	M	Qom	1	2.2	1	6.67	9	mover	0					0	0	0	0	0	0.568941	0.738249	1
CL	CD129	CD65_8	M	Qom	1	1.2	1	5.67	8	mover	0					0	0	0	0	0	0.568941	0.738249	1
CL	CD129	CD65_9	F	Qom	0		1	2.67	5	mover	0							0
CL	CD129	CD65_10	M	Qom	0		1	0.67	3	mover	0							0
CL	CD129	CD129_100	F	Qom	0		1		1		0
CL	CD130	CC56_2	M	Qom	1	26.2	0	30.67	33	mover	0					1	1	0	0	0	1.24869	1.02451	3
CL	CD130	CC56_1	F	Qom	1	23.8361	0	29.1167	30.2833	mover	1	School/primary health post	P	P	1	1	1	0	0	0	1.24869	1.02451	2
CL	CD130	CC56_3	F	Qom	1	7.25556	0	12.5361	13.7028	mover	1	School/primary health post	P	P	1	1	1	0	0	0	1.24869	1.02451	2
CL	CD130	CC56_4	F	Qom	1	5.39167	0	10.6722	11.8389	mover	1	School/primary health post	N	P	1	1	1	0	0	0	1.24869	1.02451	3
CL	CD130	CC56_7	M	Qom	1	3.66389	1	8.94444	10.1111	mover	1	School/primary health post	N	P	1	1	1	0	0	0	1.24869	1.02451	3
CL	CD130	CC56_5	F	Qom	1	1.96944	1	7.25	8.41667	mover	1	School/primary health post	N	P	1	1	1	0	0	0	1.24869	1.02451	3
CL	CD130	CC56_6	M	Qom	0		1	0.67	3	mover	0			P				0
CL	CD131	CD1_7	M	Qom	1	23.7778	0	29.0583	30.225	mover	1	House	P	P	1	0	0	0	0	0	0.102288	1.25771	2
CL	CD131	PG61_3	F	Qom	1	18.6361	0	23.9167	25.0833	mover	1	House	N	P	1	0	0	0	0	0	0.87346	0.79537	1
CL	CD131	PG61_7	F	Qom	0		1	3.05	4.21667	mover	1	House	N	N	0			0
CL	CD131	CD131_100	F	Qom	0		1	0	0.877778		1	House	N	N	0			0
CL	CD132	CD100_1	M	Qom	1	50.9278	0	56.2083	57.375	mover	1	School/primary health post	P		1			0
CL	CD132	CD100_2	F	Qom	1	50.2806	0	55.5611	56.7278	mover	1	School/primary health post	P		1			0
CL	CD132	CD100_90	M	Qom	1	12.2556	0	17.5361	18.7028	mover	1	School/primary health post	N	P	1			0
CL	CD132	CD100_3	F	Qom	1	20.9972	0	26.2778	27.4444	mover	1	School/primary health post	N	P	1			0
CL	CD132	CD67_5	M	Qom	1	20.2	0	24.67	27	mover	0			N		1	0	0	1	0	-0.962642	0.489909	1
CL	CD132	CD100_5	M	Qom	0		1		2	mover	0
CL	CD133	CD100_11	M	Qom	1	29.2694	0	34.55	35.7167	mover	1	School/primary health post	P	N	0	1	0	0	1	0	-0.962642	0.489909	0
CL	CD133	CD100_9	F	Qom	1	18.2139	0	23.4944	24.6611	mover	1	School/primary health post	N	P	0			0
CL	CD133	CD100_10	M	Qom	0		1	0.67	3	mover	0			N				0
CL	CD134	CD134_100	M	Qom	1	13.1028	0	18.3833	19.55	in-migrant	1	House	N		0			0
CL	CD134	CD67_3	F	Qom	1	11.5889	0	16.8694	18.0361	mover	1	School/primary health post	N	N	1	1	0	0	1	0	-0.962642	0.489909	1
CL	CD134	CD134_101	F	Qom	0		1		1		0			N
CL	CD135	CD38_3	M	Qom	1	17.5639	0	22.8444	24.0111	mover	1	House	N		1	0	0	0	0	0	-0.227422	-0.454472	0
CL	CD135	CD135_100	F	Qom	1	16.0611	0	21.3417	22.5083	unknown	1	House	P		1	1	0	0	0	0	-0.46809	1.37095	2
CL	CD135	CD135_101	F	Qom	0		1	4.34167	5.50833	unknown	1	House	N	P	0			0
CL	CD135	CD135_102	M	Qom	0		1	0.0833333	1.25		1	House	N	P	0			0
PC	PC10	PC10_1	M	Qom	1	55.0139	0	60.2944	61.4611	non-mover	1	School/primary health post	P		1	0	0	0	0	0	-0.856379	0.851482	1
PC	PC10	PC10_2	F	Qom	1	44.1639	0	49.4444	50.6111	non-mover	1	School/primary health post	P		0	0	0	0	0	0	-0.856379	0.851482	1
PC	PC10	PC10_3	M	Qom	1	9.02222	0	14.3028	15.4694	non-mover	1	House	N	N	0	0	0	0	0	0	-0.856379	0.851482	2
PC	PC11	PC11_4	M	Qom	1	35.8806	0	41.1611	42.3278	non-mover	1	School/primary health post	P		0	0	0	0	0	0	1.02278	0.0252195	0
PC	PC11	PC11_5	F	Qom	1	35.4278	0	40.7083	41.875	non-mover	1	House	N		1	0	0	0	0	0	1.02278	0.0252195	1
PC	PC11	PC11_6	M	Qom	1	14.8028	0	20.0833	21.25	non-mover	1	House	N	N	0	0	0	0	0	0	1.02278	0.0252195	1
PC	PC11	PC11_7	F	Qom	1	10.3583	0	15.6389	16.8056	non-mover	1	House	N	N	0	0	0	0	0	0	1.02278	0.0252195	1
PC	PC11	PC11_2	M	Qom	1	22.2	0	26.67	29	out-migrant	0					0	0	0	0	0	1.02278	0.0252195	1
PC	PC14	PC14_1	M	Qom	1	21.2	0	25.67	28	non-mover	0			P		1	1	0	0	0	0.90631	0.358167	0
PC	PC14	PC14_2	F	Qom	1	17.2	0	21.67	24	non-mover	0			P		1	1	0	0	0	0.90631	0.358167	0
PC	PC14	PC14_3	F	Qom	1	2.2	1	6.67	9	non-mover	0					1	1	0	0	0	0.90631	0.358167	0
PC	PC14	PC14_4	M	Qom	1	1.2	1	5.67	8	non-mover	0					1	1	0	0	0	0.90631	0.358167	0
PC	PC14	PC14_5	M	Qom	1	0	1	3.67	6	non-mover	0					1	1	0	0	0	0.90631	0.358167	0
PC	PC18	PC18_1	M	Qom	1	45.2	0	49.67	52	non-mover	0					0	0	0	0	0	0.322491	-0.229525	0
PC	PC18	PC18_2	F	Qom	1	40.2	0	44.67	47	non-mover	0					0	0	0	0	0	0.322491	-0.229525	0
PC	PC18	PC18_3	F	Qom	1	17.2	0	21.67	24	non-mover	0					0	0	0	0	0	0.322491	-0.229525	0
PC	PC18	PC18_4	M	Qom	1	11.2	0	15.67	18	non-mover	0					0	0	0	0	0	0.322491	-0.229525	0
PC	PC18	PC18_6	M	Qom	0		1	0	2	non-mover	0							0
PC	PC18	PC18_5	M	Qom	1	18.3556	0	23.6361	24.8028	non-mover	1	House	N		1			0
PC	PC22	PC22_1	M	Qom	1	64.4444	0	69.725	70.8917	non-mover	1	House	P		1	0	0	0	0	0	0.157692	-2.44499	0
PC	PC23	PC19_2	M	Qom	1	28.15	0	33.4306	34.5972	mover	1	House	P		1	0	0	0	0	0	1.20558	-0.930112	1
PC	PC23	PC19_1	F	Qom	1	24.2972	0	29.5778	30.7444	mover	1	School/primary health post	P		0	0	0	0	0	0	1.20558	-0.930112	1
PC	PC23	PC19_3	F	Qom	1	4.58611	1	9.86667	11.0333	mover	1	School/primary health post	N	P	0	0	0	0	0	0	1.20558	-0.930112	2
PC	PC23	PC19_4	M	Qom	1	3.31389	1	8.59444	9.76111	mover	1	School/primary health post	N	P	0	0	0	0	0	0	1.20558	-0.930112	2
PC	PC23	PC19_5	F	Qom	1	2.14722	1	7.42778	8.59444	mover	1	School/primary health post	N	P	0	0	0	0	0	0	1.20558	-0.930112	2
PC	PC23	PC19_6	M	Qom	0		1	2.99444	4.16111	mover	1	School/primary health post	N	P	0			0
PC	PC23	PC23_100	M	Qom	0		1		0.7
PC	PC24	PC24_1	M	Qom	1	37.4167	0	42.6972	43.8639	non-mover	1	School/primary health post	P		1	0	0	0	0	0	0.564618	0.314533	1
PC	PC24	PC24_2	F	Qom	1	32.7583	0	38.0389	39.2056	non-mover	1	School/primary health post	N		0	0	0	0	0	0	0.564618	0.314533	2
PC	PC24	PC24_4	M	Qom	1	11.7417	0	17.0222	18.1889	non-mover	1	School/primary health post	N	N	1	0	0	0	0	0	0.564618	0.314533	2
PC	PC24	PC24_6	M	Qom	1	3.70556	1	8.98611	10.1528	non-mover	1	School/primary health post	N	N	0	0	0	0	0	0	0.564618	0.314533	2
PC	PC24	PC24_5	M	Qom	1	5	0	10	12	non-mover	1	School/primary health post	P	N	1			0
PC	PC24	PC24_3	F	Qom	1	12.4639	0	17.7444	18.9111	non-mover	1	House	P	N	1	0	0	0	0	0	0.564618	0.314533	1
PC	PC24	PC24_100	M	Qom	0		1		1		0			P
PC	PC26	PC26_1	F	Qom	1	38.2167	0	43.4972	44.6639	non-mover	1	House	N		1	0	0	0	0	0	1.37598	-0.203595	2
PC	PC26	PC26_ 90	M	Qom	1	31.2	0	35.67	38	non-mover	0					0	0	0	0	0	1.37598	-0.203595	2
PC	PC26	PC26_3	F	Qom	1	16.7222	0	22.0028	23.1694	non-mover	1	House	N	N	1	0	0	0	0	0	1.37598	-0.203595	2
PC	PC26	PC26_5	M	Qom	1	10.8833	0	16.1639	17.3306	non-mover	1	School/primary health post	N	N	0	0	0	0	0	0	1.37598	-0.203595	2
PC	PC26	PC26_7	F	Qom	1	4.28611	1	9.56667	10.7333	non-mover	1	School/primary health post	N	N	0	0	0	0	0	0	1.37598	-0.203595	2
PC	PC26	PC26_8	M	Qom	1	1.66944	1	6.95	8.11667	non-mover	1	School/primary health post	N	N	0	0	0	0	0	0	1.37598	-0.203595	2
PC	PC26	PC26_9	M	Qom	0		1	4.42222	5.58889	non-mover	1	School/primary health post	N	N	0			0
PC	PC26	PC26_10	F	Qom	0		1	2.85278	4.01944	non-mover	1	House	N	N	0			0
PC	PC26	PC26_100	M	Qom	0		1		0.01					N
PC	PC26	PC26_2	M	Qom	1	20.075	0	25.3556	26.5222	out-migrant	1	School/primary health post	P	N	1	0	0	0	0	0	1.37598	-0.203595	1
PC	PC26	PC26_11	F	Qom	1	13.925	0	19.2056	20.3722	out-migrant	1	School/primary health post	N		0			0
PC	PC26	PC26_4	M	Qom	1	12.2	0	16.67	19	out-migrant	0			N		0	0	0	0	0	1.37598	-0.203595	2
PC	PC26	PC26_6	M	Qom	1	7.2	0	11.67	14	out-migrant	0			N		0	0	0	0	0	1.37598	-0.203595	2
PC	PC27	PC27_2	M	Qom	1	33.9278	0	39.2083	40.375	out-migrant	1	School/primary health post	N		1	0	0	1	0	0	1.30499	-0.363704	0
PC	PC27	PC27_1	F	Qom	1	19.2	0	23.67	26	out-migrant	0					0	0	1	0	0	1.30499	-0.363704	0
PC	PC27	PC27_3	M	Qom	1	8.2	0	12.67	15	out-migrant	0					0	0	1	0	0	1.30499	-0.363704	0
PC	PC27	PC27_4	F	Qom	1	7.2	0	11.67	14	out-migrant	0					0	0	1	0	0	1.30499	-0.363704	0
PC	PC27	PC27_5	M	Qom	1	6.58611	0	11.8667	13.0333	out-migrant	1	School/primary health post	N		1	0	0	1	0	0	1.30499	-0.363704	0
PC	PC27	PC27_6	F	Qom	1	5.2	0	9.67	12	out-migrant	0					0	0	1	0	0	1.30499	-0.363704	0
PC	PC27	PC27_7	F	Qom	1	1.2	1	5.67	8	out-migrant	0					0	0	1	0	0	1.30499	-0.363704	0
PC	PC27	PC27_8	M	Qom	0		1	3.67	6	out-migrant	0							1
PC	PC27	PC27_9	M	Qom	0		1	1.67	4	out-migrant	0							1
PC	PC27	PC27_10	M	Qom	0		1		2	out-migrant	0							1
PC	PC29	PC29_2	M	Qom	1	28.6667	0	33.9472	35.1139	out-migrant	1	School/primary health post	N		1			0
PC	PC29	PC29_1	F	Qom	1	25.0806	0	30.3611	31.5278	out-migrant	1	School/primary health post	N		0			0
PC	PC29	PC29_3	F	Qom	1	2.66667	1	7.94722	9.11389	out-migrant	1	School/primary health post	N	N	0			0
PC	PC29	PC29_4	F	Qom	0		1	3.67	6	out-migrant	0			N				0
PC	PC29	PC29_5	F	Qom	0		1		2	out-migrant	0			N
PC	PC30	PC30_1	M	Qom	1	28.65	0	33.9306	35.0972	out-migrant	1	House	P	N	1			0
PC	PC30	PC30_2	M	Qom	1	7.33889	0	12.6194	13.7861	out-migrant	1	School/primary health post	N		0			0
PC	PC31	PC31_1	M	Qom	1	54.8361	0	60.1167	61.2833	non-mover	1	House	P		1	0	0	0	0	0	0.492078	-2.44499	0
PC	PC32	PC32_2	M	Qom	1	38.2	0	42.67	45	non-mover	0					0	0	0	0	0	-0.055483	-1.15671	0
PC	PC32	PC32_1	F	Qom	1	70.2	0	74.67	77		0					0	0	0	0	0	-0.055483	-1.15671	0
PC	PC34	PC34_1	M	Qom	1	42.5167	0	47.7972	48.9639	non-mover	1	House	P		1	0	0	0	0	0	0.00866427	0.0252195	0
PC	PC34	PC34_12	F	Qom	1	37.875	0	43.1556	44.3222	non-mover	1	School/primary health post	N	P	1	0	0	0	0	0	0.00866427	0.0252195	1
PC	PC34	PC34_4	M	Qom	1	14.2	0	18.67	21	non-mover	0			N		0	0	0	0	0	0.00866427	0.0252195	1
PC	PC34	PC34_6	M	Qom	1	11.2	0	15.67	18	non-mover	0			N		0	0	0	0	0	0.00866427	0.0252195	1
PC	PC34	PC34_7	F	Qom	1	9.28611	0	14.5667	15.7333	non-mover	1	House	N	N	1	0	0	0	0	0	0.00866427	0.0252195	1
PC	PC34	PC34_8	M	Qom	1	6.58333	0	11.8639	13.0306	non-mover	1	School/primary health post	N	N	1	0	0	0	0	0	0.00866427	0.0252195	1
PC	PC34	PC34_9	F	Qom	1	3.89444	1	9.175	10.3417	non-mover	1	School/primary health post	N	N	1	0	0	0	0	0	0.00866427	0.0252195	1
PC	PC34	PC34_10	M	Qom	0		1	4.53056	5.69722	non-mover	1	School/primary health post	N	N	1			0
PC	PC34	PC34_11	M	Qom	0		1	2.74167	3.90833	non-mover	1	House	N	N	1			0
PC	PC34	PC34_5	F	Qom	1	17.6667	0	22.9472	24.1139	non-mover	1	House	N	N	0	0	0	0	0	0	0.00866427	0.0252195	1
PC	PC34	PC34_2	M	Qom	1	15.2	0	19.67	22	non-mover	0							0
PC	PC34	PC34_100	M	Qom	0		1		1		0			N
PC	PC34	PC34_3	M	Qom	1	19.2	0	23.67	26	out-migrant	0			N		0	0	0	0	0	0.00866427	0.0252195	1
PC	PC36	PC36_1	M	Qom	1	67.2	0	71.67	74	non-mover	0					0	0	1	0	0	-1.69943	-0.687673	1
PC	PC36	PC36_2	M	Qom	1	35.7028	0	40.9833	42.15	non-mover	1	House	P		1	0	0	1	0	0	-1.69943	-0.687673	0
PC	PC36	PC36_3	M	Qom	1	29.2	0	33.67	36	non-mover	0					0	0	1	0	0	-1.69943	-0.687673	1
PC	PC36	PC36_4	M	Qom	1	26.3667	0	31.6472	32.8139	non-mover	1	House	N		1	0	0	1	0	0	-1.69943	-0.687673	1
PC	PC37	PC37_1	M	Qom	1	32.3944	0	37.675	38.8417	non-mover	1	House	P		1	0	0	0	0	0	1.47088	-0.653241	2
PC	PC37	PC37_2	F	Qom	1	26.9194	0	32.2	33.3667	non-mover	1	School/primary health post	P		1	0	0	0	0	0	1.47088	-0.653241	2
PC	PC37	PC37_3	F	Qom	1	10	0	15.2806	16.4472	non-mover	1	School/primary health post	P	P	1	0	0	0	0	0	1.47088	-0.653241	2
PC	PC40	PC40_2	M	Qom	1	68.2	0	72.67	75	non-mover	0					0	0	0	0	0	-0.239547	0.738249	1
PC	PC40	PC40_1	M	Qom	1	48.7083	0	53.9889	55.1556	non-mover	1	House	P		1			0
PC	PC40	PC40_100	M	Qom	1	17.675	0	22.9556	24.1222	in-migrant	1	House	P		0			0
PC	PC40	PC40_101	F	Qom	1	12.4083	0	17.6889	18.8556	in-migrant	1	House	N	N	0	0	0	0	0	0	-0.239547	0.738249	1
PC	PC40	PC40_102	M	Qom	0		1	2.34444	3.51111	in-migrant	1	House	N	N	0			0
PC	PC41	PC41_1	M	Qom	1	47.2444	0	52.525	53.6917	non-mover	1	School/primary health post	P		1	1	63	0	0	0	0.717549	1.08468	1
PC	PC41	PC41_2	F	Qom	1	39.8028	0	45.0833	46.25	non-mover	1	House	N		1	1	63	0	0	0	-0.0337993	0.79537	1
PC	PC41	PC41_3	M	Qom	1	19.2	0	23.67	26	non-mover	0			N		1	63	0	0	0	-0.0337993	0.79537	1
PC	PC41	PC41_6	F	Qom	1	11.1944	0	16.475	17.6417	non-mover	1	House	N	N	1	1	63	0	0	0	-0.0337993	0.79537	1
PC	PC41	PC41_7	M	Qom	1	9.14722	0	14.4278	15.5944	non-mover	1	School/primary health post	N	N		1	63	0	0	0	-0.0337993	0.79537	1
PC	PC41	PC41_8	M	Qom	1	4.80278	1	10.0833	11.25	non-mover	1	House	N	N	1	1	63	0	0	0	-0.0337993	0.79537	1
PC	PC41	PC41_9	F	Qom	1	24.6861	0	29.9667	31.1333	non-mover	1	House	P	N	1			0
PC	PC41	PC41_10	F	Qom	1	10.2	0	14.67	17	non-mover	0			P				0
PC	PC41	PC41_11	F	Qom	1	1.49722	1	6.77778	7.94444	non-mover	1	House	N	P	1			0
PC	PC41	PC41_14	M	Qom	0		1	1.08333	2.25	non-mover	1	House	N	P	0			0
PC	PC41	PC41_13	M	Qom	1	3.2	1	7.67	10	out-migrant	0			P				0
PC	PC41	PC41_12	F	Qom	1	2.2	1	6.67	9	out-migrant	0			P				0
PC	PC42	PC42_2	F	Qom	1	37.3306	0	42.6111	43.7778	non-mover	1	School/primary health post	P		0			0
PC	PC42	PC42_1	M	Qom	1	26.2	0	30.67	33	non-mover	0					1	12	0	1	0	0.705959	-0.800906	0
PC	PC42	PC42_3	F	Qom	1	73.2	0	77.67	80	non-mover	0					1	12	0	1	0	0.705959	-0.800906	0
PC	PC42	PC42_4	M	Qom	1	21.2	0	25.67	28	non-mover	0					1	12	0	1	0	0.705959	-0.800906	0
PC	PC43	PC43_1	M	Qom	1	22.2	0	26.67	29	non-mover	0					0	0	0	0	0	0.375871	-2.44499	0
PC	PC44	PC44_2	M	Qom	1	67.2	0	71.67	74	non-mover	0					1	3	0	0	0	0.750232	0.844401	1
PC	PC44	PC44_3	F	Qom	1	55.2	0	59.67	62	non-mover	0					1	3	0	0	0	0.750232	0.844401	1
PC	PC44	PC44_4	M	Qom	1	15.2	0	19.67	22	non-mover	0					1	3	0	0	0	0.750232	0.844401	1
PC	PC44	PC44_5	F	Qom	1	22.7222	0	28.0028	29.1694	non-mover	1	School/primary health post	P		0	1	3	0	0	0	0.750232	0.844401	0
PC	PC44	PC44_8	M	Qom	1	3.39167	1	8.67222	9.83889	non-mover	1	House	N	P	1	1	3	0	0	0	0.750232	0.844401	1
PC	PC44	PC44_9	F	Qom	0		1	2.67	5	non-mover	0			P				0
PC	PC44	PC44_10	F	Qom	0		1	0.67	3	non-mover	0			P				0
PC	PC44	PC44_1	F	Qom	1	18.0361	0	23.3167	24.4833	non-mover	1	School/primary health post	N			1	3	0	0	0	0.750232	0.844401	1
PC	PC44	PC44_6	M	Qom	1	0.811111	1	6.09167	7.25833	non-mover	1	School/primary health post	N	N		1	3	0	0	0	0.750232	0.844401	1
PC	PC44	PC44_7	M	Qom	0		1	2.04167	3.20833	non-mover	1	School/primary health post	N	N	0			0
PC	PC47	PC47_1	M	Qom	1	67.2	0	71.67	74	non-mover	0					0	0	0	0	0	0.126982	-0.687673	0
PC	PC47	PC47_2	F	Qom	1	47.2	0	51.67	54	non-mover	0					0	0	0	0	0	0.126982	-0.687673	0
PC	PC47	PC47_3	F	Qom	1	17.0278	0	22.3083	23.475	non-mover	1	House	N			0	0	0	0	0	0.126982	-0.687673	0
PC	PC47	PC75_4	M	Qom	1	16.2	0	20.67	23	mover	0			P		1	1	0	1	1	1.11974	0.911277	4
PC	PC47	PC47_4	M	Qom	0		1	2.67	5	non-mover	0			N				0
PC	PC47	PC47_100	M	Qom	0		1		1		0			N
PC	PC49	PC49_1	M	Qom	1	42.6833	0	47.9639	49.1306	non-mover	1	House	N		1	0	0	0	0	0	1.44413	0.0617326	0
PC	PC49	PC49_2	F	Qom	1	37.2	0	41.67	44	non-mover	0					0	0	0	0	0	1.44413	0.0617326	0
PC	PC49	PC49_5	M	Qom	1	15.2	0	19.67	22	non-mover	0					0	0	0	0	0	1.44413	0.0617326	0
PC	PC49	PC49_4	F	Qom	1	14.2	0	18.67	21	non-mover	0					0	0	0	0	0	1.44413	0.0617326	0
PC	PC49	PC49_6	F	Qom	1	7.80278	0	13.0833	14.25	non-mover	1	House	N			0	0	0	0	0	1.44413	0.0617326	0
PC	PC49	PC49_3	M	Qom	1	20.2	0	24.67	27	non-mover	0					0	0	0	0	0	1.44413	0.0617326	0
PC	PC49	PC49_101	F	Qom	1	10.1889	0	15.4694	16.6361	in-migrant	1	School/primary health post	N	N	0	0	0	0	0	0	1.15782	0.851482	1
PC	PC49	PC49_100		Qom	0		1		0.01					N
PC	PC50	PC50_1	F	Qom	1	58.7917	0	64.0722	65.2389	non-mover	1	School/primary health post	N		1	0	0	0	0	0	0.05128	0.908603	1
PC	PC50	PC50_2	M	Qom	1	56.8	0	62.0806	63.2472	non-mover	1	School/primary health post	P		0	0	0	0	0	0	0.05128	0.908603	0
PC	PC50	PC50_4	M	Qom	1	23.9528	0	29.2333	30.4	non-mover	1	House	N	N	1	0	0	0	0	0	0.05128	0.908603	1
PC	PC50	PC50_5	M	Qom	1	19.2	0	23.67	26	non-mover	0			N		0	0	0	0	0	0.05128	0.908603	1
PC	PC50	PC50_7	F	Qom	1	15.2	0	19.67	22	non-mover	0			N		0	0	0	0	0	0.05128	0.908603	1
PC	PC50	PC50_3	M	Qom	1	35.2	0	39.67	42	non-mover	0			N		0	0	0	0	0	0.05128	0.908603	1
PC	PC50	PC50_10	F	Qom	1	6.54722	0	11.8278	12.9944	non-mover	1	School/primary health post	N		0	0	0	0	0	0	0.05128	0.908603	1
PC	PC50	PC50_6	F	Qom	1	21.2	0	25.67	28	out-migrant	0			N		0	0	0	0	0	0.05128	0.908603	1
PC	PC50	PC50_8	M	Qom	1	5.11667	0	10.3972	11.5639	out-migrant	1	School/primary health post	N		0	0	0	0	0	0	0.05128	0.908603	1
PC	PC50	PC50_9	F	Qom	1	2.48333	1	7.76389	8.93056	out-migrant	1	School/primary health post	N		0	0	0	0	0	0	0.05128	0.908603	1
PC	PC53	PC53_1	M	Qom	1		0				0					0	0		0	0	0.94585	-0.878187	1
PC	PC53	PC53_2	F	Qom	1		0				0					0	0		0	0	0.94585	-0.878187	1
PC	PC54	PC54_1	M	Qom	1	40.2	0	44.67	47	non-mover	0					1	9	0	0	0	0.351733	1.08468	0
PC	PC54	PC54_2	F	Qom	1	34.2	0	38.67	41	non-mover	0					1	9	0	0	0	0.351733	1.08468	0
PC	PC54	PC54_3	M	Qom	1	12.8306	0	18.1111	19.2778	non-mover	1	House	N		1	1	9	0	0	0	0.351733	1.08468	0
PC	PC54	PC54_6	F	Qom	1	10.2	0	14.67	17	non-mover	0					1	9	0	0	0	0.351733	1.08468	0
PC	PC54	PC54_5	M	Qom	1	7.2	0	11.67	14	non-mover	0					1	9	0	0	0	0.351733	1.08468	0
PC	PC54	PC54_7	M	Qom	1	3.2	1	7.67	10	non-mover	0					1	9	0	0	0	0.351733	1.08468	0
PC	PC54	PC54_8	M	Qom	1	2.2	1	6.67	9	non-mover	0					1	9	0	0	0	0.351733	1.08468	0
PC	PC54	PC54_9	F	Qom	1	0.2	1	4.67	7	non-mover	0					1	9	0	0	0	0.351733	1.08468	0
PC	PC54	PC54_4	F	Qom	1	16.2	0	20.67	23	non-mover	0					1	9	0	0	0	0.351733	1.08468	0
PC	PC54	PC54_10	F	Qom	0		1	0	2	non-mover	0							0
PC	PC55	PC55_1	M	Qom	1	54.8028	0	60.0833	61.25	non-mover	1	School/primary health post	N		0	1	1	0	0	0	0.994774	-1.58042	0
PC	PC55	PC55_2	M	Qom	1	12.2	0	16.67	19	non-mover	0					1	1	0	0	0	0.994774	-1.58042	0
PC	PC57	PC57_1	M	Qom	1	84.7722	0	90.0528	91.2194	non-mover	1	House	N			0	0	0	0	0	-0.747446	-0.116292	0
PC	PC57	PC57_2	M	Qom	1	51.4083	0	56.6889	57.8556	non-mover	1	House	N		1	0	0	0	0	0	-0.747446	-0.116292	0
PC	PC57	PC169_1	F	Qom	1	32.0944	0	37.375	38.5417	mover	1	House	N			0	0	0	0	0	-0.747446	-0.116292	0
PC	PC57	PC57_3	F	Qom	1	9.40833	0	14.6889	15.8556	non-mover	1	House	N	N		0	0	0	0	0	-0.747446	-0.116292	0
PC	PC57	PC57_5	F	Qom	0		1	0	2	non-mover	0			N				0
PC	PC58	PC58_2	F	Qom	1	43.4194	0	48.7	49.8667	non-mover	1	House	P		1	1	1	0	0	0	0.122022	1.08468	0
PC	PC58	PC58_1	M	Qom	1	42.4028	0	47.6833	48.85	non-mover	1	House	N		1	1	1	0	0	0	0.122022	1.08468	1
PC	PC58	PC58_3	M	Qom	1	12.2	0	16.67	19	non-mover	0			P		1	1	0	0	0	0.122022	1.08468	1
PC	PC58	PC58_4	M	Qom	1	11.2	0	15.67	18	non-mover	0			P		1	1	0	0	0	0.122022	1.08468	1
PC	PC58	PC58_6	M	Qom	1	5.95556	0	11.2361	12.4028	non-mover	1	School/primary health post	N	P	1	1	1	0	0	0	0.122022	1.08468	1
PC	PC58	PC58_7	M	Qom	1	1.69444	1	6.975	8.14167	non-mover	1	School/primary health post	N		1	1	1	0	0	0	0.122022	1.08468	1
PC	PC58	PC58_ 90	F	Qom	1		0			non-mover	0			P		1	1		0	0	0.122022	1.08468	1
PC	PC58	PC58_5	F	Qom	1	10.1528	0	15.4333	16.6	non-mover	1	School/primary health post	N	P	1	1	1	0	0	0	0.122022	1.08468	1
PC	PC58	PC58_100	F	Qom	0		1		0.7					N
PC	PC59	PC59_1	F	Qom	1	29.4722	0	34.7528	35.9194	non-mover	1	School/primary health post	P		1	1	46	1	1	22	0.949807	0.851482	6
PC	PC59	PC59_2	M	Qom	1	24.4944	0	29.775	30.9417	non-mover	1	School/primary health post	P		1	1	46	1	1	22	0.949807	0.851482	6
PC	PC59	PC59_3	M	Qom	1	9.88056	0	15.1611	16.3278	non-mover	1	School/primary health post	P	P	1	1	46	1	1	22	0.949807	0.851482	6
PC	PC59	PC59_4	F	Qom	1	6.41389	0	11.6944	12.8611	non-mover	1	School/primary health post	P	P	1	1	46	1	1	22	0.949807	0.851482	6
PC	PC59	PC59_5	F	Qom	1	3.975	1	9.25556	10.4222	non-mover	1	School/primary health post	P	P	1	1	46	1	1	22	0.949807	0.851482	6
PC	PC59	PC59_6	M	Qom	1	2.49722	1	7.77778	8.94444	non-mover	1	School/primary health post	P	P	1	1	46	1	1	22	0.949807	0.851482	6
PC	PC59	PC59_7	M	Qom	1	2.41389	1	7.69444	8.86111	non-mover	1	School/primary health post	P	P	0	1	46	1	1	22	0.949807	0.851482	6
PC	PC59	PC59_9	F	Qom	0		1	4.76944	5.93611	non-mover	1	School/primary health post	N	P	1			1
PC	PC59	PC59_8	M	Qom	0		1	1.32222	2.48889	non-mover	1	School/primary health post	N	P	0			0
PC	PC61	PC61_2	M	Qom	1	56.2	0	60.67	63		0					1	1	0	0	0	0.309882	0.116909	0
PC	PC62	PC62_2	M	Qom	1	54.2	0	58.67	61	non-mover	0					1	0	0	0	0	-0.109332	1.08163	0
PC	PC62	PC62_3	F	Qom	1	53.2	0	57.67	60	non-mover	0					1	0	0	0	0	-0.109332	1.08163	0
PC	PC62	PC62_4	M	Qom	1	29.5472	0	34.8278	35.9944	non-mover	1	House	N		1	1	0	0	0	0	-0.109332	1.08163	0
PC	PC62	PC62_5	F	Qom	1	15.2	0	19.67	22	non-mover	0					1	0	0	0	0	-0.109332	1.08163	0
PC	PC62	PC62_6	M	Qom	1	12.2	0	16.67	19	non-mover	0					1	0	0	0	0	-0.109332	1.08163	0
PC	PC62	PC62_7	F	Qom	1	20.2	0	24.67	27	non-mover	0					1	0	0	0	0	-0.109332	1.08163	0
PC	PC62	PC62_8	M	Qom	1	6.2	0	10.67	13	non-mover	0					1	0	0	0	0	-0.109332	1.08163	0
PC	PC62	PC62_9	M	Qom	1	4.2	1	8.67	11	non-mover	0					1	0	0	0	0	-0.109332	1.08163	0
PC	PC62	PC62_10	F	Qom	1	2.46111	1	7.74167	8.90833	non-mover	1	House	N		1	1	0	0	0	0	-0.109332	1.08163	0
PC	PC62	PC62_12	M	Qom	0		1	2.11111	3.27778	non-mover	1	House	N					0
PC	PC62	PC62_1	F	Qom	1	22.2	0	26.67	29	non-mover	0					1	0	0	0	0	-0.109332	1.08163	0
PC	PC62	PC62_11	F	Qom	0		1	5.01389	6.18056	non-mover	1	House	N		1			0
PC	PC62	PC62_100	F	Qom	0		1		0.3
PC	PC63	PC63_2	M	Qom	1	31.2	0	35.67	38	non-mover	0					0	0	0	0	0	0.568832	1.19792	0
PC	PC63	PC63_1	F	Qom	1	27.9083	0	33.1889	34.3556	non-mover	1	School/primary health post	N		0	0	0	0	0	0	0.568832	1.19792	0
PC	PC63	PC63_3	F	Qom	1	10.45	0	15.7306	16.8972	non-mover	1	House	N	N	0	0	0	0	0	0	0.568832	1.19792	0
PC	PC63	PC63_4	M	Qom	1	8.16111	0	13.4417	14.6083	non-mover	1	School/primary health post	N	N	0	0	0	0	0	0	0.568832	1.19792	0
PC	PC63	PC63_5	F	Qom	1	7.01111	0	12.2917	13.4583	non-mover	1	School/primary health post	N	N	0	0	0	0	0	0	0.568832	1.19792	0
PC	PC63	PC63_6	F	Qom	1	3.2	1	7.67	10	non-mover	0			N		0	0	0	0	0	0.568832	1.19792	0
PC	PC63	PC63_7	M	Qom	1	1.62778	1	6.90833	8.075	non-mover	1	House	N	N	0	0	0	0	0	0	0.568832	1.19792	0
PC	PC63	PC63_8	M	Qom	1	0.380556	1	5.66111	6.82778	non-mover	1	House	N	N	0	0	0	0	0	0	0.568832	1.19792	0
PC	PC63	PC63_100	M	Qom	0		1		1		0			N
PC	PC64	PC64_2	M	Qom	1	44.7639	0	50.0444	51.2111	non-mover	1	School/primary health post	N		0	0	0	0	0	0	-0.318169	1.02451	1
PC	PC64	PC64_1	F	Qom	1	42.7306	0	48.0111	49.1778	non-mover	1	School/primary health post	P			0	0	0	0	0	-0.318169	1.02451	0
PC	PC64	PC64_6	F	Qom	1	9.79167	0	15.0722	16.2389	non-mover	1	House	N	P	0	0	0	0	0	0	-0.318169	1.02451	1
PC	PC64	PC64_7	F	Qom	1	7.00278	0	12.2833	13.45	non-mover	1	School/primary health post	N	P	0	0	0	0	0	0	-0.318169	1.02451	1
PC	PC64	PC64_8	M	Qom	1	4.68889	1	9.96944	11.1361	non-mover	1	School/primary health post	N	P	0	0	0	0	0	0	-0.318169	1.02451	1
PC	PC64	PC64_3	F	Qom	1	16.3167	0	21.5972	22.7639	non-mover	1	School/primary health post	N	P		0	0	0	0	0	-0.318169	1.02451	1
PC	PC64	PC64_100	F	Qom	0		1		0.9					N
PC	PC64	PC64_5	M	Qom	1	11.7278	0	17.0083	18.175	non-mover	1	School/primary health post	N	P	0	0	0	0	0	0	-0.318169	1.02451	1
PC	PC64	PC64_101	F	Qom	1	9.78889	0	15.0694	16.2361	in-migrant	1	House	N	P				0
PC	PC64	PC64_9	M	Qom	1	9.77222	0	15.0528	16.2194	non-mover	1	House	N	N	0	0	0	0	0	0	-0.318169	1.02451	1
PC	PC64	PC64_10	M	Qom	1	7.42778	0	12.7083	13.875	non-mover	1	School/primary health post	N	N	0	0	0	0	0	0	-0.318169	1.02451	1
PC	PC65	PC65_2	M	Qom	1	43.2806	0	48.5611	49.7278	non-mover	1	School/primary health post	P		1	0	0	0	0	0	1.15782	0.851482	0
PC	PC65	PC65_1	F	Qom	1	13.875	0	19.1556	20.3222	non-mover	1	School/primary health post	P	P	1	1	32	0	1	3	0.4915	-0.116292	2
PC	PC65	PC65_4	M	Qom	0		1	5.05	6.21667	non-mover	1	School/primary health post	P	P	1			0
PC	PC65	PC65_5	M	Qom	0		1	1.19167	2.35833	non-mover	1	School/primary health post	P	P	0			0
PC	PC65	PC65_100	F	Qom	0		1		0.2					P
PC	PC65	PC65_3	F	Qom	1	12.9389	0	18.2194	19.3861	non-mover	1	House	N	N	0	0	0	0	0	0	1.15782	0.851482	1
PC	PC65	PC65_101	M	Qom	0		1		0.5
PC	PC67	PC67_2	F	Qom	1	28.7139	0	33.9944	35.1611	non-mover	1	School/primary health post	P		1	0	0	0	0	0	1.59327	-0.0245744	0
PC	PC67	PC67_1	M	Qom	1	20.9361	0	26.2167	27.3833	non-mover	1	School/primary health post	N		1	0	0	0	0	0	1.59327	-0.0245744	1
PC	PC67	PC67_91	M	Qom	1	10.1333	0	15.4139	16.5806	non-mover	1	School/primary health post	N	P	1			0
PC	PC67	PC67_92	M	Qom	1	6.66389	0	11.9444	13.1111	non-mover	1	School/primary health post	N	P	1			0
PC	PC67	PC67_90	F	Qom	1	2.93056	1	8.21111	9.37778	non-mover	1	School/primary health post	N	P	1			0
PC	PC67	PC67_3	M	Qom	1	0.413889	1	5.69444	6.86111	non-mover	1	School/primary health post	N	P	1	0	0	0	0	0	1.59327	-0.0245744	1
PC	PC68	PC68_1	M	Qom	1	54.2	0	58.67	61	non-mover	0					1	3	0	0	0	-0.152994	0.667346	0
PC	PC68	PC68_2	F	Qom	1	52.2	0	56.67	59	non-mover	0					1	3	0	0	0	-0.152994	0.667346	0
PC	PC68	PC68_ 90	F	Qom	1	16.2	0	20.67	23	non-mover	0					1	3	0	0	0	-0.152994	0.667346	0
PC	PC68	PC68_3	M	Qom	1	15.2	0	19.67	22	non-mover	0					1	3	0	0	0	-0.152994	0.667346	0
PC	PC68	PC68_4	M	Qom	1	10.2	0	14.67	17	non-mover	0					1	3	0	0	0	-0.152994	0.667346	0
PC	PC68	PC68_6	F	Qom	1	30.2	0	34.67	37	non-mover	0					1	3	0	0	0	-0.152994	0.667346	0
PC	PC68	PC68_5	F	Qom	1	5.2	0	9.67	12	non-mover	0					1	3	0	0	0	-0.152994	0.667346	0
PC	PC68	PC68_ 91	M	Qom	0		1	0.67	3	non-mover	0							0
PC	PC70	PC70_3	M	Creole	1	41.2	0	45.67	48	non-mover	0					0	0	0	0	0	-2.08864	-0.056166	1
PC	PC70	PC70_2	F	Creole	1	33.2	0	37.67	40	non-mover	0					0	0	0	0	0	-2.08864	-0.056166	1
PC	PC70	PC70_1	M	Creole	1	42.025	0	47.3056	48.4722	non-mover	1	House	P		1	0	0	0	0	0	-2.08864	-0.056166	0
PC	PC71	PC71_2	F	Qom	1	67.1806	0	72.4611	73.6278	non-mover	1	House	P		1	1	1	0	0	0	0.546866	0.401981	1
PC	PC71	PC71_8	M	Qom	1	26.7417	0	32.0222	33.1889	non-mover	1	House	N	P	1	1	1	0	0	0	0.546866	0.401981	2
PC	PC71	PC71_4	F	Qom	1	19.1694	0	24.45	25.6167	non-mover	1	House	N		0	1	1	0	0	0	0.546866	0.401981	2
PC	PC71	PC71_3	M	Qom	1	5.41389	0	10.6944	11.8611	non-mover	1	House	P	N	0	1	1	0	0	0	0.546866	0.401981	1
PC	PC71	PC71_5	F	Qom	1	0.625	1	5.90556	7.07222	non-mover	1	House	N	N	0	1	1	0	0	0	0.546866	0.401981	2
PC	PC71	PC71_6	F	Qom	0		1	3.85	5.01667	non-mover	1	House	N	N	0			0
PC	PC71	PC71_7	M	Qom	0		1	2.44167	3.60833	non-mover	1	House	N	N	0			0
PC	PC71	PC71_101	F	Qom	0		1	0.891667	2.05833		1	House	N	N	0			0
PC	PC71	PC71_100	F	Qom	0		1		0.5					N
PC	PC71	PC71_1	M	Qom	1	20.2	0	24.67	27	out-migrant	0			P				0
PC	PC72	PC72_2	F	Qom	1	68.9306	0	74.2111	75.3778	non-mover	1	House	N		1	0	0	0	0	0	0.273631	0.294934	1
PC	PC72	PC72_1	M	Creole	1	58.075	0	63.3556	64.5222	non-mover	1	House	P		1	0	0	0	0	0	0.273631	0.294934	0
PC	PC72	PC72_101	F	Qom	1	12.6111	0	17.8917	19.0583	in-migrant	1	House	N		0			0
PC	PC72	PC72_3	M	Qom	1	11.2	0	15.67	18	non-mover	0					0	0	0	0	0	0.273631	0.294934	1
PC	PC72	PC72_102	M	Qom	0		1	1.20278	2.36944	in-migrant	1	House	N	N	0			0
PC	PC72	PC72_100	M	Qom	0		1		0.6					N
PC	PC73	PC73_2	M	Qom	1	45.2	0	49.67	52	non-mover	0					0	0	0	0	0	1.35801	0.16878	1
PC	PC73	PC73_1	F	Qom	1	42.0278	0	47.3083	48.475	non-mover	1	House	P		0	0	0	0	0	0	1.35801	0.16878	0
PC	PC73	PC73_4	M	Qom	1	20.4194	0	25.7	26.8667	non-mover	1	House	N		0	0	0	0	0	0	1.35801	0.16878	1
PC	PC73	PC73_3	F	Qom	1	0.452778	1	5.73333	6.9	non-mover	1	House	N		0	0	0	0	0	0	1.35801	0.16878	1
PC	PC75	PC75_1	M	Qom	1	41.0972	0	46.3778	47.5444	non-mover	1	House	P			1	1	0	1	1	1.11974	0.911277	3
PC	PC75	PC75_90	F	Qom	1	40.5917	0	45.8722	47.0389	non-mover	1	House	P			1	1	0	1	1	1.11974	0.911277	3
PC	PC75	PC75_2	M	Qom	1	22.9361	0	28.2167	29.3833	non-mover	1	House	N	P		1	1	0	1	1	1.11974	0.911277	4
PC	PC75	PC75_3	M	Qom	1	17.2	0	21.67	24	non-mover	0			P		1	1	0	1	1	1.11974	0.911277	4
PC	PC75	PC75_6	M	Qom	1	11.825	0	17.1056	18.2722	non-mover	1	House	P	P		1	1	0	1	1	1.11974	0.911277	3
PC	PC75	PC75_7	M	Qom	1	10.1444	0	15.425	16.5917	non-mover	1	House	N	P		1	1	0	1	1	1.11974	0.911277	4
PC	PC75	PC75_8	F	Qom	1	7.2	0	11.67	14	non-mover	0			P		1	1	0	1	1	1.11974	0.911277	4
PC	PC75	PC75_9	F	Qom	1	6.48889	0	11.7694	12.9361	non-mover	1	House	N	P		1	1	0	1	1	1.11974	0.911277	4
PC	PC75	PC75_92	F	Qom	1	4.02778	1	9.30833	10.475	non-mover	1	House	N	P		1	1	0	1	1	1.11974	0.911277	4
PC	PC75	PC75_91	F	Qom	1	2.425	1	7.70556	8.87222	non-mover	1	House	N	P		1	1	0	1	1	1.11974	0.911277	4
PC	PC75	PC75_11	M	Qom	1	1.03056	1	6.31111	7.47778	non-mover	1	House	N	P		1	1	0	1	1	1.11974	0.911277	4
PC	PC75	PC75_10	F	Qom	1	1.03056	1	6.31111	7.47778	non-mover	1	House	N	P		1	1	0	1	1	1.11974	0.911277	4
PC	PC76	PC76_2	F	Qom	1	76.2	0	80.67	83	non-mover	0					0	0	0	0	0	-0.498135	0.605983	3
PC	PC76	PC76_1	F	Qom	1	50.2917	0	55.5722	56.7389	non-mover	1	House	N		0	0	0	0	0	0	-0.498135	0.605983	3
PC	PC76	PC76_91	F	Qom	1	38.8028	0	44.0833	45.25	non-mover	1	House	N			0	0	0	0	0	-0.498135	0.605983	3
PC	PC76	PC76_3	M	Qom	1	34.2972	0	39.5778	40.7444	non-mover	1	House	P		1	0	0	0	0	0	-0.498135	0.605983	2
PC	PC76	PC76_4	F	Qom	1	39.2	0	43.67	46	non-mover	0							0
PC	PC76	PC76_90	M	Qom	1		0			non-mover	0
PC	PC77	PC77_1	M	Qom	1	56.3472	0	61.6278	62.7944	non-mover	1	House	P			0	0	0	0	0	0.853552	-2.44499	0
PC	PC78	PC78_1	F	Qom	1	65.2	0	69.67	72	non-mover	0					0	0	0	0	0	0.817192	0.908603	0
PC	PC78	PC78_6	M	Qom	1	35.6917	0	40.9722	42.1389	non-mover	1	House	N		0	0	0	0	0	0	0.817192	0.908603	0
PC	PC78	PC78_5	F	Qom	1	12.1722	0	17.4528	18.6194	non-mover	1	House	N	N	0	0	0	0	0	0	0.817192	0.908603	0
PC	PC78	PC78_3	M	Qom	1	6.73056	0	12.0111	13.1778	non-mover	1	School/primary health post	N	N	1	0	0	0	0	0	0.817192	0.908603	0
PC	PC78	PC78_2	M	Qom	1	4.41944	1	9.7	10.8667	non-mover	1	School/primary health post	N	N	1	0	0	0	0	0	0.817192	0.908603	0
PC	PC78	PC78_4	F	Qom	1	1.18056	1	6.46111	7.62778	non-mover	1	School/primary health post	N	N	1	0	0	0	0	0	0.817192	0.908603	0
PC	PC79	PC79_1	M	Qom	1	40.6944	0	45.975	47.1417	non-mover	1	House	P		1	0	0	0	0	0	0.770688	-1.15671	1
PC	PC79	PC79_2	M	Qom	1	37.7	0	42.9806	44.1472	non-mover	1	House	P		1	0	0	0	0	0	0.770688	-1.15671	1
PC	PC80	PC80_1	M	Qom	1	35.0667	0	40.3472	41.5139	non-mover	1	House	P		0	0	0	0	0	0	-0.572992	0.448935	0
PC	PC82	PC82_1	F	Qom	1	31.975	0	37.2556	38.4222	non-mover	1	School/primary health post	N		1	0	0	0	0	0	0.817192	0.908603	0
PC	PC82	PC82_3	M	Qom	0		1	2.08333	3.25	non-mover	1	House	N	N	0			0
PC	PC82	PC82_100	M	Qom	0		1		0.2					N
PC	PC82	PC82_2	M	Qom	1	27.2	0	31.67	34	out-migrant	0							0
PC	PC83	PC83_1	M	Qom	1	67.2	0	71.67	74	non-mover	0					0	0	0	0	0	-0.163777	-0.341238	0
PC	PC83	PC83_2	M	Qom	1	32.2	0	36.67	39	non-mover	0					0	0	0	0	0	-0.163777	-0.341238	0
PC	PC83	PC83_3	M	Qom	1	32.0278	0	37.3083	38.475	non-mover	1	House	N		0	0	0	0	0	0	-0.163777	-0.341238	0
PC	PC85	PC85_1	M	Qom	1	44.0528	0	49.3333	50.5	non-mover	1	House	P		1	0	0	0	0	0	0.587855	-1.58042	0
PC	PC86	PC86_1	F	Qom	1	55.0833	0	60.3639	61.5306	non-mover	1	School/primary health post	N		1	0	0	0	0	0	-1.6472	0.320911	0
PC	PC86	PC86_3	M	Qom	1	20.2	0	24.67	27	non-mover	0			N		0	0	0	0	0	-1.6472	0.320911	0
PC	PC86	PC86_2	M	Qom	1	17.2	0	21.67	24	non-mover	0			N		0	0	0	0	0	-1.6472	0.320911	0
PC	PC86	PC86_90	M	Qom	1	16.9444	0	22.225	23.3917	non-mover	1	School/primary health post	N	N		0	0	0	0	0	-1.6472	0.320911	0
PC	PC86	PC86_91	M	Qom	1	15.2611	0	20.5417	21.7083	non-mover	1	House	N	N	0	0	0	0	0	0	-1.6472	0.320911	0
PC	PC86	PC86_4	M	Qom	1	20.1611	0	25.4417	26.6083	non-mover	1	House	N		0			0
PC	PC86	PC86_5	F	Qom	1	10.7944	0	16.075	17.2417	non-mover	1	School/primary health post	N	N	0	0	0	0	0	0	-1.6472	0.320911	0
PC	PC86	PC86_6	F	Qom	0		1	0.67	3	non-mover	0			N				0
PC	PC86	PC86_101	F	Qom	0		1		1		0			N
PC	PC86	PC86_100	F	Qom	0		1		0.4					N
PC	PC87	PC87_1	M	Qom	1	34.6917	0	39.9722	41.1389	non-mover	1	House	N	N	1	0	0	0	0	0	0.401728	0.358167	0
PC	PC87	PC87_2	F	Qom	1	30.3722	0	35.6528	36.8194	non-mover	1	House	N		1	0	0	0	0	0	0.401728	0.358167	0
PC	PC87	PC87_3	F	Qom	1	6.28333	0	11.5639	12.7306	non-mover	1	House	N	N	1	0	0	0	0	0	0.401728	0.358167	0
PC	PC87	PC87_4	M	Qom	1	5.18056	0	10.4611	11.6278	non-mover	1	House	N	N	1	0	0	0	0	0	0.401728	0.358167	0
PC	PC87	PC87_5	M	Qom	1	1.97222	1	7.25278	8.41944	non-mover	1	House	N	N	1	0	0	0	0	0	0.401728	0.358167	0
PC	PC87	PC87_6	M	Qom	0		1	2.93889	4.10556	non-mover	1	House	N	N	0			0
PC	PC88	PC88_2	M	Qom	1	44.7333	0	50.0139	51.1806	non-mover	1	School/primary health post	P		0	0	0	0	0	0	1.2613	0.660968	0
PC	PC88	PC88_1	F	Qom	1	27.6917	0	32.9722	34.1389	non-mover	1	School/primary health post	N	N	0	0	0	0	0	0	1.2613	0.660968	1
PC	PC88	PC88_3	M	Qom	1	9.2	0	13.67	16	non-mover	0			N		0	0	0	0	0	1.2613	0.660968	1
PC	PC88	PC88_4	F	Qom	1	7.63056	0	12.9111	14.0778	non-mover	1	School/primary health post	N	N	0	0	0	0	0	0	1.2613	0.660968	1
PC	PC88	PC88_5	F	Qom	1	5.525	0	10.8056	11.9722	non-mover	1	School/primary health post	N	N	0	0	0	0	0	0	1.2613	0.660968	1
PC	PC88	PC88_6	F	Qom	1	3.22778	1	8.50833	9.675	non-mover	1	School/primary health post	N	N	0	0	0	0	0	0	1.2613	0.660968	1
PC	PC88	PC88_7	M	Qom	1	1.8	1	7.08056	8.24722	non-mover	1	School/primary health post	N	N	0	0	0	0	0	0	1.2613	0.660968	1
PC	PC89	PC89_1	M	Qom	1	48.5972	0	53.8778	55.0444	non-mover	1	House	P		1	1	0	0	0	0	0.235632	-1.15671	0
PC	PC90	PC90_1	M	Creole	1	65.5611	0	70.8417	72.0083	non-mover	1	House	P		0	0	0	0	0	0	-0.766387	0.16878	1
PC	PC90	PC90_2	F	Creole	1	33.8028	0	39.0833	40.25	non-mover	1	House	P		0	0	0	0	0	0	-0.766387	0.16878	1
PC	PC90	PC90_3	M	Creole	1	17.2	0	21.67	24	non-mover	0					0	0	0	0	0	-0.766387	0.16878	2
PC	PC90	PC92_3	F	Creole	1	2.80278	1	8.08333	9.25	mover	1	House	N	P	0	0	0	0	0	0	1.10216	0.512375	1
PC	PC91	PC91_1	M	Creole	1	50.2	0	54.67	57	non-mover	0							0
PC	PC91	PC91_2	F	Creole	1	42.2528	0	47.5333	48.7	non-mover	1	House	N		1			0
PC	PC91	PC91_6	M	Creole	1	23.2	0	27.67	30	non-mover	0			N		0	0	0	0	0	-1.25748	-1.22462	0
PC	PC91	PC91_4	M	Creole	1	13.0278	0	18.3083	19.475	non-mover	1	School/primary health post	N	N	0			0
PC	PC91	PC91_3	F	Creole	1	17.2806	0	22.5611	23.7278	non-mover	1	School/primary health post	N	N	0			0
PC	PC91	PC91_5	F	Creole	0		1	4.66944	5.83611	non-mover	1	School/primary health post	N	N	0			0
PC	PC91	PC91_90	F	Creole	1	15.8056	0	21.0861	22.2528	non-mover	1	School/primary health post	N	N	0			0
PC	PC91	PC91_91	M	Creole	0		1	1.78056	2.94722	non-mover	1	House	N	N	0			0
PC	PC92	PC92_1	M	Creole	1	22.2	0	26.67	29	non-mover	0					0	0	0	0	0	1.10216	0.512375	1
PC	PC92	PC92_2	F	Qom	1	20.7611	0	26.0417	27.2083	non-mover	1	House	P	P	0	0	0	0	0	0	1.10216	0.512375	0
PC	PC92	PC92_4	F	Qom	1	3.34722	1	8.62778	9.79444	non-mover	1	House	N	P	0	0	0	0	0	0	1.10216	0.512375	1
PC	PC92	PC92_5	M	Qom	0		1	3.4	4.56667	non-mover	1	House	N	P	0			0
PC	PC93	PC94_1	M	Qom	1	22.0917	0	27.3722	28.5389	mover	1	School/primary health post	N	N	1	0	0	0	0	0	1.72284	-0.411983	0
PC	PC93	PC94_7	F	Qom	1	19.8639	0	25.1444	26.3111	mover	1	School/primary health post	N		1	0	0	0	0	0	1.72284	-0.411983	0
PC	PC93	PC94_4	M	Qom	1	4.26667	1	9.54722	10.7139	mover	1	School/primary health post	N	N	1	0	0	0	0	0	1.72284	-0.411983	0
PC	PC93	PC94_3	F	Qom	1	2.475	1	7.75556	8.92222	mover	1	School/primary health post	N	N	1	0	0	0	0	0	1.72284	-0.411983	0
PC	PC93	PC94_2	M	Qom	1	1.14444	1	6.425	7.59167	mover	1	School/primary health post	N	N	1	0	0	0	0	0	1.72284	-0.411983	0
PC	PC93	PC94_5	F	Qom	0		1	3.91389	5.08056	mover	1	School/primary health post	N	N	1			0
PC	PC93	PC94_6	F	Qom	0		1	1.425	2.59167	mover	1	School/primary health post	N	N	1			0
PC	PC93	PC93_100	M	Qom	0		1		0.3					N
PC	PC94	PC93_1	M	Qom	1	46.2194	0	51.5	52.6667	mover	1	School/primary health post	P		1	0	0	0	0	0	-0.428752	-1.92686	0
PC	PC94	PC93_2	F	Qom	1	45.1583	0	50.4389	51.6056	mover	1	School/primary health post	N		1	0	0	0	0	0	0.874998	0.756473	0
PC	PC94	PC93_4	F	Qom	1	11.2139	0	16.4944	17.6611	mover	1	School/primary health post	N	N		0	0	0	0	0	0.874998	0.756473	0
PC	PC94	PC93_5	M	Qom	1	8.61944	0	13.9	15.0667	mover	1	School/primary health post	N	N		0	0	0	0	0	0.874998	0.756473	0
PC	PC94	PC93_3	M	Qom	1	6.05556	0	11.3361	12.5028	mover	1	School/primary health post	N	N	1	0	0	0	0	0	0.874998	0.756473	0
PC	PC94	PC94_100	F	Qom	0		1		0.4					N
PC	PC94	PC94_101	M	Qom	1	13.2667	0	18.5472	19.7139	out-migrant	1	School/primary health post	N	N	0	0	0	0	0	0	0.874998	0.756473	0
PC	PC96	PC96_2	F	Creole	1	40.1417	0	45.4222	46.5889	non-mover	1	School/primary health post	N		1	0	0	0	0	0	-1.74124	-0.116292	0
PC	PC96	PC96_1	M	Creole	1	47	0	52	53	non-mover	1	House	N	N	1	0	0	0	0	0	-1.74124	-0.116292	0
PC	PC96	PC96_4	F	Creole	1	22.4806	0	27.7611	28.9278	non-mover	1	House	N	N	1			0
PC	PC96	PC96_6	M	Creole	1	12.825	0	18.1056	19.2722	non-mover	1	School/primary health post	N	N	1	0	0	0	0	0	-1.74124	-0.116292	0
PC	PC96	PC96_5	M	Creole	1	22.2	0	26.67	29	out-migrant	0							0
PC	PC96	PC96_3	F	Creole	1	16.2	0	20.67	23	out-migrant	0			N		0	0	0	0	0	-1.74124	-0.116292	0
PC	PC96	PC96_7	M	Creole	0		1	0.67	3	out-migrant	0							0
PC	PC97	PC97_2	F	Qom	1	64.2167	0	69.4972	70.6639	out-migrant	1	House	P		0	0	0	0	0	0	0.0194423	0.358167	0
PC	PC97	PC97_7	M	Creole	1	25.3778	0	30.6583	31.825	out-migrant	1	School/primary health post	N	N	1	0	0	0	0	0	0.0194423	0.358167	1
PC	PC97	PC97_1	F	Creole	1	25.2944	0	30.575	31.7417	out-migrant	1	School/primary health post	N		0	0	0	0	0	0	0.0194423	0.358167	1
PC	PC97	PC97_3	F	Creole	1	7.34167	0	12.6222	13.7889	out-migrant	1	School/primary health post	N	N	0	0	0	0	0	0	0.0194423	0.358167	1
PC	PC97	PC97_4	M	Creole	1	5.25	0	10.5306	11.6972	out-migrant	1	School/primary health post	N	N	0	0	0	0	0	0	0.0194423	0.358167	1
PC	PC97	PC97_5	F	Creole	1	3.18333	1	8.46389	9.63056	out-migrant	1	School/primary health post	N	N	0	0	0	0	0	0	0.0194423	0.358167	1
PC	PC97	PC97_6	M	Creole	0		1	1.69444	2.86111	out-migrant	1	House	N	N	0			0
PC	PC98	PC98_92	M	Creole	1	46.1944	0	51.475	52.6417	non-mover	1	School/primary health post	N		1	0	0	0	0	0	-1.0471	0.851482	0
PC	PC98	PC98_100	M	Creole	1	17.2	0	21.67	24	in-migrant	0			N		0	0	0	0	0	-1.0471	0.851482	0
PC	PC98	PC98_2	M	Creole	1	15.8472	0	21.1278	22.2944	non-mover	1	School/primary health post	N	N	1	0	0	0	0	0	-1.0471	0.851482	0
PC	PC98	PC98_4	M	Creole	1	9.90278	0	15.1833	16.35	non-mover	1	School/primary health post	N	N	0	0	0	0	0	0	-1.0471	0.851482	0
PC	PC98	PC98_1	F	Qom	1	41.5917	0	46.8722	48.0389	out-migrant	1	School/primary health post	N	P		0	0	0	0	0	-1.0471	0.851482	0
PC	PC98	PC98_3	M	Creole	1	13.3056	0	18.5861	19.7528	out-migrant	1	School/primary health post	N	N	0	0	0	0	0	0	-1.0471	0.851482	0
PC	PC98	PC98_5	M	Creole	1	6.2	0	10.67	13	out-migrant	1	School/primary health post	N	N	0	0	0	0	0	0	-1.0471	0.851482	0
PC	PC98	PC98_6	F	Creole	1	5.40556	0	10.6861	11.8528	out-migrant	1	School/primary health post	N	N	0	0	0	0	0	0	-1.0471	0.851482	0
PC	PC98	PC98_7	M	Creole	1	3.67222	1	8.95278	10.1194	out-migrant	1	School/primary health post	N	N	0	0	0	0	0	0	-1.0471	0.851482	0
PC	PC100	PC100_1	F	Qom	1	32.3778	0	37.6583	38.825	non-mover	1	School/primary health post	P		1	1	1	0	0	0	0.203024	-0.229525	0
PC	PC100	PC100_2	F	Qom	1	13.4639	0	18.7444	19.9111	non-mover	1	School/primary health post	N	P	1	1	1	0	0	0	0.203024	-0.229525	1
PC	PC100	PC100_3	F	Qom	1	11.7139	0	16.9944	18.1611	non-mover	1	School/primary health post	N	P	1	1	1	0	0	0	0.203024	-0.229525	1
PC	PC100	PC100_4	F	Qom	1	11.2833	0	16.5639	17.7306	non-mover	1	School/primary health post	N	P	1			0
PC	PC100	PC100_5	F	Qom	1	4.91667	1	10.1972	11.3639	non-mover	1	School/primary health post	N	P	1			0
PC	PC101	PC117_1	F	Qom	1	25.2	0	29.67	32	mover	0					1	2	0	0	0	0.725932	1.37095	3
PC	PC101	PC117_2	F	Qom	1	10.2	0	14.67	17	mover	0					1	2	0	0	0	0.725932	1.37095	3
PC	PC101	PC117_3	M	Qom	1	7.44722	0	12.7278	13.8944	mover	1	School/primary health post	P		1	1	2	0	0	0	0.725932	1.37095	2
PC	PC101	PC117_4	F	Qom	1	5.15	0	10.4306	11.5972	mover	1	School/primary health post	P		1	1	2	0	0	0	0.725932	1.37095	2
PC	PC101	PC117_5	M	Qom	1	1.47778	1	6.75833	7.925	mover	1	School/primary health post	N		1	1	2	0	0	0	0.725932	1.37095	3
PC	PC101	PC101_1	F	Qom	1	60.2	0	64.67	67	out-migrant	0					0	0	0	0	0	-0.118205	0.230143	0
PC	PC101	PC117_90	M	Qom	1	29.7222	0	35.0028	36.1694	mover	1	School/primary health post	P		1	1	2	0	0	0	0.725932	1.37095	2
PC	PC103	PC103_90	M	Qom	1	31.4111	0	36.6917	37.8583	non-mover	1	School/primary health post	P		0	0	0	0	0	0	1.8033	-1.87361	0
PC	PC104	PC187_1	M	Qom	1	30.9694	0	36.25	37.4167	mover	1	House	N			0	0	0	0	0	0.136632	1.19084	1
PC	PC104	PC187_2	F	Qom	1	18.1944	0	23.475	24.6417	mover	1	House	P	N	0	0	0	0	0	0	1.37598	-0.203595	1
PC	PC104	PC187_3	M	Qom	0		1		2	mover	0			P
PC	PC104	PC104_100	F	Qom	0		1		1		0			P
PC	PC104	PC61_1	F	Qom	1	52.2	0	56.67	59	mover	0					1	1	0	0	0	0.309882	0.116909	0
PC	PC104	PC104_1	F	Qom	1	22.2	0	26.67	29		0					0	0	0	0	0	0.5548	0.0117322	1
PC	PC104	PC104_2	M	Qom	1	7.2	0	11.67	14	out-migrant	0					0	0	0	0	0	0.5548	0.0117322	1
PC	PC105	PC105_2	M	Qom	1	59.2	0	63.67	66	non-mover	0					0	0	0	0	0	0.127117	-0.229525	2
PC	PC105	PC105_1	F	Qom	1	48.2	0	53.4806	54.6472	non-mover	1	School/primary health post	P		1	0	0	0	0	0	0.127117	-0.229525	1
PC	PC105	PC105_4	M	Qom	1	23.7889	0	29.0694	30.2361	non-mover	1	School/primary health post	P	P	1	0	0	0	0	0	0.127117	-0.229525	1
PC	PC105	PC105_3	F	Qom	1	21.9639	0	27.2444	28.4111	non-mover	1	School/primary health post	N	P	1	0	0	0	0	0	0.127117	-0.229525	2
PC	PC105	PC105_5	F	Qom	1	1.2	1	5.67	8	non-mover	0			N		0	0	0	0	0	0.127117	-0.229525	2
PC	PC105	PC105_6	M	Qom	0		1	3.67	6	non-mover	0			N				0
PC	PC105	PC104_7	M	Qom	1	26.2	0	30.67	33	mover	0			P		0	0	0	0	0	0.5548	0.0117322	1
PC	PC105	PC104_3	F	Qom	1	6.53056	0	11.8111	12.9778	mover	1	House	N		0	0	0	0	0	0	0.5548	0.0117322	1
PC	PC105	PC104_4	M	Qom	1	4.43611	1	9.71667	10.8833	mover	1	House	P		0	0	0	0	0	0	0.5548	0.0117322	0
PC	PC105	PC104_5	M	Qom	1	1.2	1	5.67	8	mover	0					0	0	0	0	0	0.5548	0.0117322	1
PC	PC105	PC104_6	M	Qom	0		1		2	mover	0
PC	PC105	PC105_7	M	Qom	0		1	1.67	4	non-mover	0			N				0
PC	PC106	PC106_1	M	Qom	1	34.2	0	38.67	41	non-mover	0					1	4	0	0	0	-1.10647	1.08663	0
PC	PC106	PC106_2	F	Qom	1	30.1944	0	35.475	36.6417	non-mover	1	School/primary health post	N		1	1	4	0	0	0	-1.10647	1.08663	0
PC	PC106	PC106_4	M	Qom	1	10.2	0	14.67	17	non-mover	0			N		1	4	0	0	0	-1.10647	1.08663	0
PC	PC106	PC106_3	M	Qom	1	8.2	0	12.67	15	non-mover	0			N		1	4	0	0	0	-1.10647	1.08663	0
PC	PC106	PC106_5	M	Qom	1	7.80278	0	13.0833	14.25	non-mover	1	House	N	N	0	1	4	0	0	0	-1.10647	1.08663	0
PC	PC106	PC106_7	M	Qom	1	3.80278	1	9.08333	10.25	non-mover	1	House	N	N	0	1	4	0	0	0	-1.10647	1.08663	0
PC	PC106	PC106_6	M	Qom	1	12.2	0	16.67	19	non-mover	0			N		1	4	0	0	0	-1.10647	1.08663	0
PC	PC106	PC106_100	F	Qom	0		1		0.4
PC	PC110	PC110_1	M	Qom	1	44.9056	0	50.1861	51.3528	non-mover	1	House	N		0	0	0	0	0	0	-0.597697	1.25771	0
PC	PC110	PC110_2	M	Qom	1	23.8556	0	29.1361	30.3028	non-mover	1	House	N		0	0	0	0	0	0	-0.597697	1.25771	0
PC	PC110	PC110_6	M	Qom	1	9.59167	0	14.8722	16.0389	non-mover	1	House	N		0	0	0	0	0	0	-0.597697	1.25771	0
PC	PC110	PC110_7	M	Qom	1	7.36389	0	12.6444	13.8111	non-mover	1	School/primary health post	N		0	0	0	0	0	0	-0.597697	1.25771	0
PC	PC110	PC110_8	F	Qom	1	5.19722	0	10.4778	11.6444	non-mover	1	School/primary health post	N			0	0	0	0	0	-0.597697	1.25771	0
PC	PC110	PC110_9	M	Qom	1	2.2	1	6.67	9	non-mover	0					0	0	0	0	0	-0.597697	1.25771	0
PC	PC110	PC110_4	F	Qom	1	17.6694	0	22.95	24.1167	non-mover	1	School/primary health post	N		0	0	0	0	0	0	-0.597697	1.25771	0
PC	PC110	PC110_90	F	Qom	0		1	2.97222	4.13889	non-mover	1	School/primary health post	N	N	0			0
PC	PC110	PC110_91	F	Qom	0		1	1.425	2.59167	non-mover	1	School/primary health post	N	N	0			0
PC	PC110	PC110_5	F	Qom	1	11.2	0	15.67	18	out-migrant	0					0	0	0	0	0	-0.597697	1.25771	0
PC	PC111	PC111_1	M	Qom	1	26.8278	0	32.1083	33.275	non-mover	1	School/primary health post	N		1	1	1	0	0	0	1.26029	0.112476	1
PC	PC111	PC111_2	F	Qom	1	25.125	0	30.4056	31.5722	non-mover	1	School/primary health post	P		1	1	1	0	0	0	1.26029	0.112476	0
PC	PC111	PC111_3	M	Qom	1	8.50278	0	13.7833	14.95	non-mover	1	School/primary health post	N	P	1	1	1	0	0	0	1.26029	0.112476	1
PC	PC111	PC111_4	F	Qom	1	5.26667	0	10.5472	11.7139	non-mover	1	School/primary health post	N	P	1	1	1	0	0	0	1.26029	0.112476	1
PC	PC111	PC111_5	F	Qom	1	3.56667	1	8.84722	10.0139	non-mover	1	School/primary health post	N	P	1	1	1	0	0	0	1.26029	0.112476	1
PC	PC111	PC111_6	M	Qom	0		1	3.58889	4.75556	non-mover	1	School/primary health post	N	P	0			0
PC	PC111	PC111_7	F	Qom	0		1	2.00833	3.175	non-mover	1	School/primary health post	N	P	0			0
PC	PC112	PC112_2	F	Qom	1	86.2	0	90.67	93	non-mover	0					0	0	0	0	0	-1.54767	0.30299	0
PC	PC112	PC112_1	M	Qom	1	40.9806	0	46.2611	47.4278	non-mover	1	House	N		1	0	0	0	0	0	-1.54767	0.30299	0
PC	PC112	PC112_3	M	Qom	1	7.2	0	11.67	14	out-migrant	0					0	0	0	0	0	-1.54767	0.30299	0
PC	PC112	PC112_4	F	Qom	1	5.2	0	9.67	12	out-migrant	0					0	0	0	0	0	-1.54767	0.30299	0
PC	PC112	PC112_5	F	Qom	1	2.2	1	6.67	9	out-migrant	0					0	0	0	0	0	-1.54767	0.30299	0
PC	PC113	PC113_5		Creole	0		1	2.67	5	unknown	0							0
PC	PC113	PC113_4		Creole	0		1	1.67	4	unknown	0							0
PC	PC113	PC113_3	F	Creole	1		0			unknown	0
PC	PC113	PC113_2	M	Creole	1		0			unknown	0
PC	PC114	PC114_1	M	Creole	1	44.2806	0	49.5611	50.7278	non-mover	1	House	N		1	0	0	0	0	0	-1.14811	0.0117322	0
PC	PC114	PC114_2	F	Creole	1	25.7472	0	31.0278	32.1944	non-mover	1	House	N		1	0	0	0	0	0	-1.14811	0.0117322	0
PC	PC114	PC114_4	F	Creole	1	6.26111	0	11.5417	12.7083	non-mover	1	House	N	N	1	0	0	0	0	0	-1.14811	0.0117322	0
PC	PC114	PC114_3	F	Creole	1	6.26111	0	11.5417	12.7083	non-mover	1	House	N	N	1	0	0	0	0	0	-1.14811	0.0117322	0
PC	PC114	PC114_5	M	Creole	1	3.2	1	7.67	10	non-mover	0			N		0	0	0	0	0	-1.14811	0.0117322	0
PC	PC115	PC115_2	M	Creole	1	53.9028	0	59.1833	60.35	non-mover	1	School/primary health post	N		1	0	0	0	0	0	-2.31711	0.562169	0
PC	PC115	PC115_1	F	Creole	1	46.6694	0	51.95	53.1167	non-mover	1	House	N	N	1	0	0	0	0	0	-2.31711	0.562169	0
PC	PC115	PC115_100	M	Creole	1	18.2	0	22.67	25	in-migrant	0			N		0	0	0	0	0	-2.31711	0.562169	0
PC	PC115	PC115_4	F	Creole	1	17.3833	0	22.6639	23.8306	non-mover	1	House	N	N	1	0	0	0	0	0	-2.31711	0.562169	0
PC	PC115	PC115_5	F	Creole	1	12.675	0	17.9556	19.1222	non-mover	1	School/primary health post	N	N	1	0	0	0	0	0	-2.31711	0.562169	0
PC	PC115	PC115_3	F	Creole	1	28.2	0	32.67	35	non-mover	0			N		0	0	0	0	0	-2.31711	0.562169	0
PC	PC115	PC115_6	F	Creole	1	10.7639	0	16.0444	17.2111	non-mover	1	House	N		1	0	0	0	0	0	-2.31711	0.562169	0
PC	PC115	PC115_7	M	Creole	0		1	1.7	2.86667	non-mover	1	House	N		0			0
PC	PC118	PC118_1	M	Qom	1	26.0889	0	31.3694	32.5361	out-migrant	1	School/primary health post	P		1	0	0	0	0	0	1.29109	0.116909	0
PC	PC118	PC118_2	F	Qom	1	23.2917	0	28.5722	29.7389	out-migrant	1	School/primary health post	N		1	0	0	0	0	0	1.29109	0.116909	1
PC	PC118	PC118_3	M	Qom	1	2.92778	1	8.20833	9.375	out-migrant	1	School/primary health post	N	N	1	0	0	0	0	0	1.29109	0.116909	1
PC	PC118	PC118_5	M	Qom	1	0.647222	1	5.92778	7.09444	out-migrant	1	School/primary health post	N	N	1	0	0	0	0	0	1.29109	0.116909	1
PC	PC118	PC118_4	M	Qom	0		1	2.08611	3.25278	out-migrant	1	School/primary health post	N	N	0			0
PC	PC120	PC120_2	M	Creole	1	66.25	0	71.5306	72.6972	non-mover	1	House	N		1	1	0	0	0	0	-2.44644	-0.687673	0
PC	PC120	PC120_1	F	Creole	1	59.7639	0	65.0444	66.2111	non-mover	1	House	N		1	1	0	0	0	0	-2.44644	-0.687673	0
PC	PC120	PC120_3	M	Creole	1	23.2	0	27.67	30	out-migrant	0			N		1	0	0	0	0	-2.44644	-0.687673	0
PC	PC121	PC121_1	M	Creole	1	52.2	0	56.67	59	unknown	0							0
PC	PC122	PC122_90	M	Creole	1	56.8667	0	62.1472	63.3139	non-mover	1	House	P		1	0	0	0	0	0	0.672001	-0.341238	0
PC	PC124	PC124_1	F	Qom	1	43.6944	0	48.975	50.1417	non-mover	1	School/primary health post	P		1	1	1	0	0	0	0.858531	1.19084	1
PC	PC124	PC124_2	M	Qom	1	41.1667	0	46.4472	47.6139	non-mover	1	School/primary health post	P		1	1	1	0	0	0	0.858531	1.19084	1
PC	PC124	PC124_3	M	Qom	1	19.1472	0	24.4278	25.5944	non-mover	1	School/primary health post	N	P	0	1	1	0	0	0	0.858531	1.19084	2
PC	PC124	PC124_4	M	Qom	1	14.2	0	18.67	21	non-mover	0			P		1	1	0	0	0	0.858531	1.19084	2
PC	PC124	PC124_5	M	Qom	1	12.2	0	16.67	19	non-mover	0			P		1	1	0	0	0	0.858531	1.19084	2
PC	PC124	PC124_6	M	Qom	1	9.2	0	13.67	16	non-mover	0			P		1	1	0	0	0	0.858531	1.19084	2
PC	PC124	PC124_7	F	Qom	1	4.93889	1	10.2194	11.3861	non-mover	1	School/primary health post	N	P	1	1	1	0	0	0	0.858531	1.19084	2
PC	PC124	PC124_8	F	Qom	1	22.7111	0	27.9917	29.1583	out-migrant	1	School/primary health post	N	P		1	1	0	0	0	0.858531	1.19084	2
PC	PC125	PC125_2	M	Qom	1	42.1389	0	47.4194	48.5861	non-mover	1	House	N			0	0	0	0	0	-1.11277	0.667346	0
PC	PC125	PC125_3	M	Qom	1	11.8389	0	17.1194	18.2861	non-mover	1	House	N			0	0	0	0	0	-1.11277	0.667346	0
PC	PC125	PC125_4	M	Qom	1	7.91944	0	13.2	14.3667	non-mover	1	House	N		1	0	0	0	0	0	-1.11277	0.667346	0
PC	PC125	PC125_5	F	Qom	1	18.2	0	22.67	25	non-mover	0					0	0	0	0	0	-1.11277	0.667346	0
PC	PC125	PC125_7	M	Qom	0		1	0	2	non-mover	0							0
PC	PC125	PC125_1	F	Qom	1	43.2	0	47.67	50	unknown	0					0	0	0	0	0	-1.11277	0.667346	0
PC	PC125	PC125_6	F	Qom	1	15.2	0	19.67	22	out-migrant	0					0	0	0	0	0	-1.11277	0.667346	0
PC	PC126	PC126_4	M	Qom	1	60.8028	0	66.0833	67.25	non-mover	1	House	P		1	1	4	0	0	0	0.424714	1.08468	1
PC	PC126	PC126_1	F	Qom	1	53.8028	0	59.0833	60.25	non-mover	1	House	N		1	1	4	0	0	0	0.424714	1.08468	2
PC	PC126	PC159_1	M	Qom	1	24.325	0	29.6056	30.7722	mover	1	School/primary health post	P		1	1	4	0	0	0	0.424714	1.08468	1
PC	PC126	PC159_2	F	Qom	1	20.4917	0	25.7722	26.9389	mover	1	House	N	N	1	1	4	0	0	0	0.424714	1.08468	2
PC	PC126	PC126_2	M	Qom	1	3.50833	1	8.78889	9.95556	non-mover	1	School/primary health post	N	N		1	4	0	0	0	0.424714	1.08468	2
PC	PC126	PC159_3	M	Qom	0		1	4.44167	5.60833	mover	1	House	N	N	1			0
PC	PC126	PC159_4	F	Qom	0		1	2.78611	3.95278	mover	1	House	N	N	1			0
PC	PC126	PC126_100	M	Qom	0		1		0.9					N
PC	PC126	PC126_3	M	Qom	1	11.2	0	15.67	18	non-mover	0					1	4	0	0	0	0.424714	1.08468	2
PC	PC127	PC127_1	M	Qom	1	30.2	0	34.67	37	out-migrant	0					0	0	0	0	0	1.6013	-1.17137	0
PC	PC127	PC127_2	F	Qom	1	27.2	0	31.67	34	out-migrant	0					0	0	0	0	0	1.6013	-1.17137	0
PC	PC127	PC127_3	M	Qom	1	10.2	0	14.67	17	out-migrant	0					0	0	0	0	0	1.6013	-1.17137	0
PC	PC128	PC128_2	M	Qom	1	41.15	0	46.4306	47.5972	non-mover	1	House	N		1	0	0	0	0	0	-0.889504	0.908603	2
PC	PC128	PC128_1	F	Qom	1	38.5139	0	43.7944	44.9611	non-mover	1	House	P		1	0	0	0	0	0	-0.889504	0.908603	1
PC	PC128	PC128_3	M	Qom	1	19.1889	0	24.4694	25.6361	non-mover	1	House	N	P	1	0	0	0	0	0	-0.889504	0.908603	2
PC	PC128	PC128_5	M	Qom	1	12.6667	0	17.9472	19.1139	non-mover	1	House	N	P	1	0	0	0	0	0	-0.889504	0.908603	2
PC	PC128	PC128_6	M	Qom	1	9.63333	0	14.9139	16.0806	non-mover	1	House	N	P	1	0	0	0	0	0	-0.889504	0.908603	2
PC	PC128	PC128_7	F	Qom	1	7.54444	0	12.825	13.9917	non-mover	1	House	P	P	1	0	0	0	0	0	-0.889504	0.908603	1
PC	PC128	PC128_8	M	Qom	0		1	3.86667	5.03333	non-mover	1	House	N	P	0			0
PC	PC128	PC128_4	F	Qom	1	14.8556	0	20.1361	21.3028	out-migrant	1	House	N	P	1	0	0	0	0	0	-0.889504	0.908603	2
PC	PC129	PC129_92	M	Qom	1	68.925	0	74.2056	75.3722	non-mover	1	House	N		1	0	0	0	0	0	-2.43424	0.207677	0
PC	PC129	PC129_ 93	F	Qom	1	67.2	0	71.67	74	non-mover	0					0	0	0	0	0	-2.43424	0.207677	0
PC	PC129	PC129_90	M	Qom	1	30.5167	0	35.7972	36.9639	non-mover	1	House	N		1	0	0	0	0	0	-2.43424	0.207677	0
PC	PC129	PC129_91	M	Qom	1	19.1722	0	24.4528	25.6194	non-mover	1	House	N		1	0	0	0	0	0	-2.43424	0.207677	0
PC	PC129	PC186_1	M	Qom	1	14.2	0	18.67	21	mover	0					0	0	0	0	0	-2.43424	0.207677	0
PC	PC129	PC129_93	F	Qom	1	22.3639	0	27.6444	28.8111	out-migrant	1	House	N		1	0	0	0	0	0	-2.43424	0.207677	0
PC	PC131	PC131_3	F	Qom	1	35.8028	0	41.0833	42.25	non-mover	1	School/primary health post	N		1	0	0	0	0	0	-0.957806	1.19792	0
PC	PC131	PC131_2	M	Qom	1	35.2	0	39.67	42	non-mover	0					0	0	0	0	0	-0.957806	1.19792	0
PC	PC131	PC131_5	F	Qom	1	9.61667	0	14.8972	16.0639	non-mover	1	School/primary health post	N	N	0	0	0	0	0	0	-0.957806	1.19792	0
PC	PC131	PC131_6	M	Qom	1	1.2	1	5.67	8	non-mover	0			N		0	0	0	0	0	-0.957806	1.19792	0
PC	PC131	PC131_1	M	Qom	1	12.2	0	16.67	19	non-mover	0			N		0	0	0	0	0	-0.957806	1.19792	0
PC	PC131	PC131_101	F	Qom	1	10.2833	0	15.5639	16.7306	in-migrant	1	House	N		1			0
PC	PC131	PC131_100	M	Qom	0		1		0.2					N
PC	PC131	PC131_4	F	Qom	1	10.2	0	14.67	17		0			N		0	0	0	0	0	-0.957806	1.19792	0
PC	PC185	PC185_1	F	Qom	1	26.0194	0	31.3	32.4667	mover	1	School/primary health post	N		1	1	2	0	0	0	0.992336	0.660968	0
PC	PC185	PC185_2	M	Qom	1	25.2	0	29.67	32	mover	0					1	2	0	0	0	0.992336	0.660968	0
PC	PC185	PC185_3	M	Qom	1	8.47778	0	13.7583	14.925	mover	1	School/primary health post	N	N	1	1	2	0	0	0	0.992336	0.660968	0
PC	PC185	PC185_4	F	Qom	1	6.6	0	12.2	13.4	mover	1	House	N	N	1	1	2	0	0	0	0.992336	0.660968	0
PC	PC185	PC185_5	F	Qom	1	4.95833	1	10.2389	11.4056	mover	1	School/primary health post	N	N	1	1	2	0	0	0	0.992336	0.660968	0
PC	PC185	PC185_6	F	Qom	1	3.33056	1	8.61111	9.77778	mover	1	House	N	N	1	1	2	0	0	0	0.992336	0.660968	0
PC	PC185	PC185_7	M	Qom	1	1.37222	1	6.65278	7.81944	mover	1	House	N	N	1	1	2	0	0	0	0.992336	0.660968	0
PC	PC185	PC185_8	F	Qom	0		1	1.67	4	mover	0			N				0
PC	PC133	PC133_1	M	Qom	1	59.2	0	63.67	66		0					1	2	0	0	0	0.992336	0.660968	0
PC	PC134	PC134_2	M	Qom	1	32.5056	0	37.7861	38.9528	non-mover	1	House	N		1	1	25	0	1	1	1.26029	1.37594	0
PC	PC134	PC134_1	F	Qom	1	24.3361	0	29.6167	30.7833	non-mover	1	House	N		1	1	25	0	1	1	1.26029	1.37594	0
PC	PC134	PC134_3	M	Qom	1	6.2	0	10.67	13	non-mover	0			N		1	25	0	1	1	1.26029	1.37594	0
PC	PC134	PC134_4	F	Qom	1	5.38889	0	10.6694	11.8361	non-mover	1	School/primary health post	N	N	1	1	25	0	1	1	1.26029	1.37594	0
PC	PC134	PC134_5	M	Qom	1	3.16944	1	8.45	9.61667	non-mover	1	House	N	N	1	1	25	0	1	1	1.26029	1.37594	0
PC	PC134	PC134_6	F	Qom	1	2.04167	1	7.32222	8.48889	non-mover	1	House	N	N	1	1	25	0	1	1	1.26029	1.37594	0
PC	PC134	PC134_7	M	Qom	0		1	4.425	5.59167	non-mover	1	School/primary health post	N	N	1			0
PC	PC134	PC134_8	F	Qom	0		1	1.72778	2.89444	non-mover	1	School/primary health post	N	N	0			0
PC	PC135	PC135_3	M	Creole	1	67.8194	0	73.1	74.2667	non-mover	1	House	N		1	0	0	0	0	0	-2.13971	-1.38991	0
PC	PC135	PC135_2	F	Creole	1	63.1417	0	68.4222	69.5889	non-mover	1	House	N		1	0	0	0	0	0	-2.13971	-1.38991	0
PC	PC135	PC135_1	M	Creole	1	35.2	0	39.67	42	non-mover	0			N				0
PC	PC136	PC136_1	M	Qom	1	29.2	0	33.67	36	non-mover	0							0
PC	PC137	PC137_2	M	Creole	1	47.225	0	52.5056	53.6722	non-mover	1	House	N		1			0	0	0	0	0	0
PC	PC137	PC137_1	F	Creole	1	37.2278	0	42.5083	43.675	non-mover	1	House	N		1			0	0	0	0	0	0
PC	PC137	PC137_3	M	Creole	1	13.2	0	17.67	20	non-mover	0			N				0	0	0	0	0	0
PC	PC137	PC137_4	M	Creole	1	9.2	0	13.67	16	non-mover	0			N				0	0	0	0	0	0
PC	PC137	PC137_90	F	Creole	1	18.2111	0	23.4917	24.6583	non-mover	1	House	N		1	0	0	0	0	0	0.547353	-2.44499	0
PC	PC137	PC137_91	M	Creole	1	17.2	0	21.67	24	non-mover	0			N		0	0	0	0	0	0.547353	-2.44499	0
PC	PC137	PC137_92	M	Creole	0		1	3.67	6	non-mover	0			N				0
PC	PC137	PC137_100	M	Creole	0		1		0.4					N
PC	PC137	PC137_5	F	Creole	1	85.2	0	89.67	92	out-migrant	0					0	0	0	0	0	0.363291	-0.831018	0
PC	PC138	PC138_1	F	Creole	1	52.3306	0	57.6111	58.7778	non-mover	1	House	N		1	0	0	0	0	0	-1.37395	1.36692	0
PC	PC138	PC138_4	F	Creole	1	12.2944	0	17.575	18.7417	non-mover	1	House	N	N	1	0	0	0	0	0	-1.37395	1.36692	0
PC	PC138	PC138_100	F	Creole	1	27.8194	0	33.1	34.2667	in-migrant	1	House	P	N	1			0
PC	PC138	PC138_101	F	Creole	1	8.2	0	12.67	15	in-migrant	0			P				0
PC	PC138	PC138_102	M	Creole	1	5.2	0	9.67	12	in-migrant	0			P				0
PC	PC138	PC138_103	M	Creole	1	4.73611	1	10.0167	11.1833	in-migrant	1	House	N	P	0			0
PC	PC138	PC138_104	M	Creole	1	0.372222	1	5.65278	6.81944	in-migrant	1	House	N	P	0			0
PC	PC138	PC138_2	M	Creole	1	13.2	0	17.67	20	non-mover	0							0
PC	PC138	PC138_5	M	Creole	1	8.2	0	12.67	15	non-mover	0							0
PC	PC138	PC138_3	M	Creole	1	15.1667	0	20.4472	21.6139	out-migrant	1	House	N	N		0	0	0	0	0	-1.37395	1.36692	0
PC	PC139	PC139_1	F	Creole	1	30.9528	0	36.2333	37.4	non-mover	1	House	N	N	1	0	0	0	0	0	-1.37395	1.36692	0
PC	PC139	PC139_2	M	Creole	1	8.2	0	12.67	15	non-mover	0			N		0	0	0	0	0	-1.37395	1.36692	0
PC	PC139	PC139_3	M	Creole	1	7.78333	0	13.0639	14.2306	non-mover	1	School/primary health post	N	N	1	0	0	0	0	0	-1.37395	1.36692	0
PC	PC139	PC139_4	M	Creole	1	6.26667	0	11.5472	12.7139	non-mover	1	School/primary health post	N	N	1	0	0	0	0	0	-1.37395	1.36692	0
PC	PC139	PC139_5	F	Creole	1	0.413889	1	5.69444	6.86111	non-mover	1	House	N	N	1	0	0	0	0	0	-1.37395	1.36692	0
PC	PC140	PC140_3	M	Creole	1	11.2	0	15.67	18	non-mover	0							0
PC	PC140	PC140_1	M	Creole	1	16.2	0	20.67	23	non-mover	0					0	0	0	0	0	0.374483	-2.44499	0
PC	PC142	PC142_1	M	Creole	1	17.9639	0	23.2444	24.4111	non-mover	1	House	N	N		0	0	0	0	0	0.131714	-0.492909	0
PC	PC142	PC142_3	M	Qom	1	13.2	0	17.67	20	non-mover	0			N		0	0	0	0	0	0.131714	-0.492909	0
PC	PC142	PC142_2	M	Creole	1	12.4528	0	17.7333	18.9	non-mover	1	House	N	N		0	0	0	0	0	0.131714	-0.492909	0
PC	PC143	PC143_1	M	Creole	1	46.325	0	51.6056	52.7722	non-mover	1	House	N			0	0	0	0	0	-1.39567	-1.74883	0
PC	PC143	PC143_2	F	Creole	1	41.6111	0	46.8917	48.0583	non-mover	1	School/primary health post	N		0	0	0	0	0	0	-1.39567	-1.74883	0
PC	PC143	PC143_3	F	Creole	1	9.03889	0	14.3194	15.4861	non-mover	1	School/primary health post	N	N	0	0	0	0	0	0	0.131714	-0.492909	0
PC	PC143	PC143_4	F	Creole	1	6.69722	0	11.9778	13.1444	non-mover	1	School/primary health post	N	N	0	0	0	0	0	0	0.131714	-0.492909	0
PC	PC143	PC143_5	M	Creole	1	4.58333	1	9.86389	11.0306	non-mover	1	School/primary health post	N	N	0	0	0	0	0	0	0.131714	-0.492909	0
PC	PC143	PC143_6	M	Creole	1	4.58333	1	9.86389	11.0306	non-mover	1	School/primary health post	N	N	0	0	0	0	0	0	0.131714	-0.492909	0
PC	PC144	PC144_1	M	Qom	1	56.2	0	60.67	63	non-mover	0					1	1	0	0	0	-0.937947	-0.509648	0
PC	PC144	PC144_2	F	Qom	1	54.2	0	58.67	61	non-mover	0					1	1	0	0	0	-0.937947	-0.509648	0
PC	PC144	PC144_3	M	Qom	1	29.5472	0	34.8278	35.9944	non-mover	1	House	N		0	1	1	0	0	0	-0.937947	-0.509648	0
PC	PC152	PC152_1	M	Qom	1	38.2	0	42.67	45	unknown	0							0
PC	PC155	PC155_3	F	Qom	1	41.7167	0	46.9972	48.1639	out-migrant	1	House	N		1			0
PC	PC155	PC155_2	M	Qom	1	38.9806	0	44.2611	45.4278	out-migrant	1	House	N		1			0
PC	PC155	PC155_1	F	Qom	1	19.5444	0	24.825	25.9917	out-migrant	1	House	N	N	1			0
PC	PC155	PC155_4	F	Qom	1	11.3083	0	16.5889	17.7556	out-migrant	1	House	N	N	0			0
PC	PC155	PC155_5	M	Qom	1	9.38889	0	14.6694	15.8361	out-migrant	1	House	N	N	0			0
PC	PC155	PC155_6	F	Qom	1	5.60556	0	10.8861	12.0528	out-migrant	1	House	N	N	0			0
PC	PC155	PC155_7	M	Qom	1	3.28333	1	8.56389	9.73056	out-migrant	1	House	N	N	0			0
PC	PC155	PC155_8	F	Qom	1	0.00833333	1	5.28889	6.45556	out-migrant	1	House	N	N	0			0
PC	PC155	PC155_9	M	Qom	0		1	3.19167	4.35833	out-migrant	1	House	N	N	0			0
PC	PC155	PC155_10	F	Qom	0		1	1.23333	2.4	out-migrant	1	House	N	N	0			0
PC	PC156	PC156_1	M	Qom	1		0			non-mover	0
PC	PC160	PC160_2	M	Qom	1	23.0167	0	28.2972	29.4639	non-mover	1	House	N		1	0	0	0	0	0	1.75687	-0.411983	0
PC	PC160	PC160_1	F	Qom	1	16.9889	0	22.2694	23.4361	non-mover	1	House	N		0			0
PC	PC160	PC160_3	F	Qom	0		1	0.67	3	non-mover	0			N				0
PC	PC161	PC161_1	F	Qom	1	16.1611	0	21.4417	22.6083	non-mover	1	School/primary health post	N		1	0	0	0	0	0	1.75687	-1.92686	0
PC	PC161	PC161_4	F	Qom	0		1	4.93889	6.10556	non-mover	1	House	N	N	0			0
PC	PC161	PC161_5	M	Qom	0		1	2.38889	3.55556	non-mover	1	School/primary health post	N	N	1			0
PC	PC161	PC161_90	M	Qom	0		1	1.88333	3.05	non-mover	1	House	N	N	0			0
PC	PC161	PC161_100	F	Qom	0		1		0.5					N
PC	PC161	PC161_2	M	Qom	1		0			non-mover	0					0	0		0	0	1.75687	-1.92686	0
PC	PC162	PC162_1	M	Qom	1	17.2	0	21.67	24	non-mover	0					0	0	0	0	0	0.322491	-0.229525	0
PC	PC162	PC162_2	F	Qom	1	16	0	21	23	non-mover	0							0
PC	PC162	PC162_3	F	Qom	0		1	0.67	3	non-mover	0							0
PC	PC165	PC165_1	M	Qom	1	18.2	0	22.67	25	out-migrant	0							0
PC	PC165	PC165_2	F	Qom	1	18.2	0	22.67	25	out-migrant	0							0
PC	PC165	PC165_3	M	Qom	1	0.2	1	4.67	7	out-migrant	0							0
PC	PC165	PC165_4	F	Qom	0		1	0.67	3	out-migrant	0							0
PC	PC166	PC166_2	M	Qom	1	32.1806	0	37.4611	38.6278	out-migrant	1	House	N	N	1	0	0	0	0	0	-1.6472	0.320911	0
PC	PC166	PC166_1	F	Qom	1	17.6972	0	22.9778	24.1444	out-migrant	1	House	P	P	0			0
PC	PC167	PC167_1	M	Qom	1	43.2083	0	48.4889	49.6556	non-mover	1	School/primary health post	P		1	0	0	0	0	0	-0.808094	-0.492909	3
PC	PC167	PC167_7	F	Qom	1	20.0972	0	25.3778	26.5444	non-mover	1	House	P		0	0	0	0	0	0	-0.808094	-0.492909	3
PC	PC167	PC167_4	M	Qom	1	14.1806	0	19.4611	20.6278	non-mover	1	House	N			0	0	0	0	0	-0.808094	-0.492909	4
PC	PC167	PC167_2	F	Qom	1	13.4028	0	18.6833	19.85	non-mover	1	House	N		0			0
PC	PC167	PC167_5	M	Qom	1	10.2	0	14.67	17	non-mover	0					0	0	0	0	0	-0.808094	-0.492909	4
PC	PC167	PC167_8	F	Qom	1	5.2	0	9.67	12	non-mover	0					0	0	0	0	0	-0.808094	-0.492909	4
PC	PC167	PC167_12	M	Qom	0		1	2.67	5	non-mover	0			N				0
PC	PC167	PC167_10	F	Qom	0		1	0	2	non-mover	0			N				0
PC	PC167	PC167_3	M	Qom	1	18.3361	0	23.6167	24.7833	non-mover	1	House	P		0	0	0	0	0	0	-0.808094	-0.492909	3
PC	PC167	RN19_3	F	Qom	1	10.2	0	14.67	17	mover	0			P		0	0	0	0	0	0.547353	0.738249	4
PC	PC167	RN19_7	F	Qom	0		1	0.67	3	mover	0							0
PC	PC167	PC167_9	M	Qom	1	1.2	1	5.67	8	non-mover	0					0	0	0	0	0	-0.808094	-0.492909	4
PC	PC167	PC167_11	F	Qom	0		1	0.67	3	non-mover	0							0
PC	PC167	PC167_13	M	Qom	1	21.2	0	25.67	28	out-migrant	0					0	0	0	0	0	-0.808094	-0.492909	4
PC	PC168	PC168_1	M	Qom	1	35.8222	0	41.1028	42.2694	non-mover	1	School/primary health post	P		1	1	1	0	0	0	0.4586	1.08468	0
PC	PC168	PC168_2	F	Qom	1	29.7556	0	35.0361	36.2028	non-mover	1	House	N		1	1	1	0	0	0	0.4586	1.08468	1
PC	PC168	PC168_7	M	Qom	1	5.19167	0	10.4722	11.6389	non-mover	1	School/primary health post	N	N	1	1	1	0	0	0	0.4586	1.08468	1
PC	PC168	PC168_6	F	Qom	1	5.19167	0	10.4722	11.6389	non-mover	1	School/primary health post	N	N	1	1	1	0	0	0	0.4586	1.08468	1
PC	PC168	PC64_4	M	Qom	1	14.3	0	19.5806	20.7472	mover	1	School/primary health post	N	P	1	0	0	0	0	0	-0.318169	1.02451	1
PC	PC168	PC168_4	F	Qom	1	11.1694	0	16.45	17.6167	non-mover	1	House	N	N	1	1	1	0	0	0	0.4586	1.08468	1
PC	PC168	PC168_100	M	Qom	0		1		0.7					N
PC	PC170	PC170_2	M	Qom	1	23.2	0	27.67	30	non-mover	0							0
PC	PC170	PC170_1	F	Qom	1	18.8972	0	24.1778	25.3444	non-mover	1	House	N		1			0
PC	PC170	PC170_4	M	Qom	1	4.53889	1	9.81944	10.9861	non-mover	1	House	N	N				0
PC	PC170	PC170_3	F	Qom	1	1.2	1	5.67	8	non-mover	0			N				0
PC	PC170	PC170_5	F	Qom	0		1	0	2	non-mover	0			N				0
PC	PC170	PC170_100	F	Qom	0		1		1		0			N
PC	PC172	PC172_1	M	Qom	1	21.5056	0	26.7861	27.9528	non-mover	1	School/primary health post	N	N	0			0
PC	PC172	PG131_4	F	Qom	1	18.1167	0	23.3972	24.5639	mover	1	School/primary health post	N	P	0	0	0	0	0	0	0.332888	0.740193	3
PC	PC172	PG131_7	F	Qom	0		1	0.67	3	mover	0			N				0
PC	PC172	PC172_100	F	Qom	0		1		1		0			N
PC	PC175	PC175_1	M	Qom	1	20.7917	0	26.0722	27.2389	non-mover	1	School/primary health post	P		1	0	0	0	0	0	0.35938	-1.58042	1
PC	PC175	PC175_2	F	Qom	1	20.4194	0	25.7	26.8667	non-mover	1	House	P		0	0	0	0	0	0	0.35938	-1.58042	1
PC	PC175	PC175_3	M	Qom	1	0.452778	1	5.73333	6.9	non-mover	1	House	N	P		0	0	0	0	0	0.35938	-1.58042	2
PC	PC175	PC175_4	F	Qom	0		1	3.68611	4.85278	non-mover	1	House	N	P	0			0
PC	PC179	PC179_1	M	Qom	1	28.8972	0	34.1778	35.3444	non-mover	1	House	N			0	0	0	0	0	0.126982	-0.687673	0
PC	PC179	PC179_2	F	Qom	1	14.9722	0	20.2528	21.4194	non-mover	1	House	N	N	0	0	0	0	0	0	1.15782	0.851482	1
PC	PC179	PC179_3	M	Qom	0		1	4.33056	5.49722	non-mover	1	House	N	N	0			0
PC	PC179	PC179_4	M	Qom	0		1	2.71667	3.88333	non-mover	1	House	N	N	0			0
PC	PC179	PC179_100	F	Qom	0		1		0.1					N
PC	PC180	PC180_91	M	Qom	1	37.6056	0	42.8861	44.0528	non-mover	1	House	P			0	0	0	0	0	-0.498135	0.605983	2
PC	PC180	PC180_1	F	Qom	1	26.7639	0	32.0444	33.2111	non-mover	1	House	P			0	0	0	0	0	-0.498135	0.605983	2
PC	PC180	PC180_90	M	Qom	1	8.53056	0	13.8111	14.9778	non-mover	1	House	N	P		0	0	0	0	0	-0.498135	0.605983	3
PC	PC180	PC180_2	F	Qom	1	2.90278	1	8.18333	9.35	non-mover	1	House	N	P		0	0	0	0	0	-0.498135	0.605983	3
PC	PC180	PC180_3	F	Qom	0		1	2.27222	3.43889	non-mover	1	House	N	P				0
PC	PC182	PC182_1	M	Qom	1	12.2	0	16.67	19	unknown	0					0	0	0	0	0	-0.547535	0.738249	1
PC	PC183	PC183_2	M	Qom	1	15.8194	0	21.1	22.2667	non-mover	1	School/primary health post	P		1			0
PC	PC183	PC183_1	F	Qom	1	15.7056	0	20.9861	22.1528	non-mover	1	School/primary health post	N	P	1	0	0	0	0	0	0.127117	-0.229525	2
PC	PC183	PC183_100	F	Qom	0		1		0.01					N
PC	PC186	PC186_100	M	Qom	1	26.7667	0	32.0472	33.2139	in-migrant	1	House	N		1			0
PC	PC186	PC186_101	F	Qom	1	22.9306	0	28.2111	29.3778	in-migrant	1	House	N					0
PC	PC186	PC186_102	M	Qom	1	5.35833	0	10.6389	11.8056	in-migrant	1	House	N	N	0			0
PC	PC186	PC186_103	F	Qom	1	3.16944	1	8.45	9.61667	in-migrant	1	House	N	N	0			0
PC	PC186	PC186_105	F	Qom	0		1	1.61389	2.78056	in-migrant	1	House	N	N	0			0
PC	PC186	PC186_104	F	Qom	0		1	1.61389	2.78056	in-migrant	1	House	N	N	0			0
PC	PC188	PC188_1	M	Qom	1	20.2	0	24.67	27	out-migrant	0					1	1	0	0	0	0.309882	0.116909	0
PC	PC189	PC189_1	M	Qom	1	15.2	0	19.67	22	unknown	0					1	1	0	0	0	0.309882	0.116909	0
PC	PC190	PC190_1	F	Qom	1	32.2278	0	37.5083	38.675	non-mover	1	School/primary health post	N		0	0	0	0	0	0	-0.856379	0.851482	2
PC	PC190	PC190_2	M	Qom	1	22.0694	0	27.35	28.5167	non-mover	1	School/primary health post	P		0	1	22	0	0	0	0.824949	-0.116292	0
PC	PC190	PC190_3	M	Qom	1	6.41667	0	11.6972	12.8639	non-mover	1	School/primary health post	N	N	0	0	0	0	0	0	-0.856379	0.851482	2
PC	PC190	PC190_4	M	Qom	1	2.02778	1	7.30833	8.475	non-mover	1	School/primary health post	N	N	0	0	0	0	0	0	-0.856379	0.851482	2
PC	PC190	PC190_5	M	Qom	0		1	4.68056	5.84722	non-mover	1	School/primary health post	N	N	0			0
PC	PC190	PC190_6	M	Qom	0		1	2.78056	3.94722	non-mover	1	House	N	N	0			0
PC	PC190	PC190_100	F	Qom	0		1	0.605556	1.77222		1	House	N	N	0			0
PC	PC192	PC168_90	M	Qom	1	32.5972	0	37.8778	39.0444	mover	1	School/primary health post	N		1	0	0	0	0	0	0.126982	-0.687673	0
PC	PC192	PC168_3	F	Qom	1	14.2278	0	19.5083	20.675	mover	1	School/primary health post	N	N		1	1	0	0	0	0.4586	1.08468	1
PC	PC192	PC168_8	M	Qom	0		1	0.67	3	mover	0			N				0
PC	PC193	PC168_5	M	Qom	1	11.1694	0	16.45	17.6167	mover	1	House	N	N	1	1	1	0	0	0	0.4586	1.08468	1
PC	PC194	PV21_1	M	Qom	1	28.7889	0	34.0694	35.2361	mover	1	School/primary health post	N		1	1	0	0	1	0	1.77114	-0.411983	0
PC	PC194	PV21_2	F	Qom	1	24.8028	0	30.0833	31.25	mover	1	House	N		0	1	0	0	1	0	1.77114	-0.411983	0
PC	PC194	PV21_5	F	Qom	1	4.69167	1	9.97222	11.1389	mover	1	School/primary health post	N	N	0	1	0	0	1	0	1.77114	-0.411983	0
PC	PC194	PV21_4	M	Qom	1	3.10278	1	8.38333	9.55	mover	1	School/primary health post	N	N	0	1	0	0	1	0	1.77114	-0.411983	0
PC	PC194	PV21_3	F	Qom	1	1.50833	1	6.78889	7.95556	mover	1	School/primary health post	N	N	0	1	0	0	1	0	1.77114	-0.411983	0
PC	PC194	PV21_6	F	Qom	0		1	4.78889	5.95556	mover	1	School/primary health post	N	N	0			0
PC	PC194	PV21_7	F	Qom	0		1	3.28611	4.45278	mover	1	School/primary health post	N	N	0			0
PC	PC194	PC53_3	M	Qom	1	23.4611	0	28.7417	29.9083	mover	1	House	P		1	0	0	0	0	0	0.94585	-0.878187	0
PC	PC194	PC53_4	M	Qom	1	23.4611	0	28.7417	29.9083	mover	1	House	N		1	0	0	0	0	0	0.94585	-0.878187	1
PC	PC196	PC178_2	F	Qom	1	33.6806	0	38.9611	40.1278	mover	1	School/primary health post	P		0	0	0	0	0	0	0.472524	1.48015	0
PC	PC196	PC178_1	M	Qom	1	33.2	0	37.67	40	mover	0			P		0	0	0	0	0	0.472524	1.48015	1
PC	PC196	PC178_3	F	Qom	1	9.2	0	13.67	16	mover	0			P		0	0	0	0	0	0.472524	1.48015	1
PC	PC196	PC178_4	M	Qom	1	6.2	0	10.67	13	mover	0			P		0	0	0	0	0	0.472524	1.48015	1
PC	PC196	PC178_5	M	Qom	1	5.2	0	9.67	12	mover	0			P		0	0	0	0	0	0.472524	1.48015	1
PC	PC196	PC178_6	M	Qom	1	3.2	1	7.67	10	mover	0			P		0	0	0	0	0	0.472524	1.48015	1
PC	PC196	PC178_7	M	Qom	1	1.2	1	5.67	8	mover	0			P		0	0	0	0	0	0.472524	1.48015	1
PC	PC196	PC178_8	F	Qom	1	0.0861111	1	5.36667	6.53333	mover	1	School/primary health post	N	P	0	0	0	0	0	0	0.472524	1.48015	1
PC	PC196	PC178_9	M	Qom	0		1	3.88889	5.05556	mover	1	School/primary health post	N	P	0			0
PC	PC196	PC178_10	F	Qom	0		1		2	mover	0			P
PC	PC197	PC150_1	M	Qom	1	29.2	0	33.67	36	mover	0					0	0	0	0	0	0.948543	-0.306806	0
PC	PC197	PC150_2	F	Qom	1	19.8028	0	25.0833	26.25	mover	1	House	N			0	0	0	0	0	0.948543	-0.306806	0
PC	PC197	PC150_3	F	Qom	1	3.80278	1	9.08333	10.25	mover	1	House	N	N		0	0	0	0	0	0.948543	-0.306806	0
PC	PC197	PC150_4	M	Qom	1	0.2	1	4.67	7	mover	0			N		0	0	0	0	0	0.948543	-0.306806	0
PC	PC197	PC150_5	F	Qom	0		1	2.08333	3.25	mover	1	House	N	N				0
PC	PC198	PC75_5	M	Qom	1	14.6861	0	19.9667	21.1333	mover	1	House	P	P		1	1	0	1	1	1.11974	0.911277	3
PC	PC198	PC198_100	F	Qom	1	12.6361	0	17.9167	19.0833	in-migrant	1	House	N		1			0
PC	PC199	PC199_100	F	Qom	1	50.8	0	56.0806	57.2472	in-migrant	1	House	N		1	1	0	0	0	0	0.427418	0.116909	0
PC	PC199	PC199_101	M	Qom	1	41.2	0	45.67	48	in-migrant	0					1	0	0	0	0	0.427418	0.116909	0
PC	PC199	PC199_102	M	Qom	1	10.2	0	14.67	17	in-migrant	0			N		1	0	0	0	0	0.427418	0.116909	0
PC	PC199	PC39_2	M	Qom	1	22.2944	0	27.575	28.7417	mover	1	School/primary health post	N		1	0	0	0	0	0	-1.11277	0.667346	0
PC	PC199	PC39_1	F	Qom	1	15.5083	0	20.7889	21.9556	mover	1	School/primary health post	N	N	1	1	0	0	0	0	0.427418	0.116909	0
PC	PC199	PC39_3	F	Qom	0		1	4.66667	5.83333	mover	1	School/primary health post	N	N	1			0
PC	PC199	PC39_4	F	Qom	0		1	2.91389	4.08056	mover	1	School/primary health post	N	N	1			0
PC	PC199	PC39_5	F	Qom	0		1	1.56389	2.73056	mover	1	School/primary health post	N	N	1			0
PC	PC199	PC199_103	M	Qom	0		1		0.7
PC	PC199	PC199_104	F	Qom	1	13.0444	0	18.325	19.4917	in-migrant	1	House	N	N	1	1	0	0	0	0	0.427418	0.116909	0
PC	PC199	PC199_105	F	Qom	0		1	2.01944	3.18611	in-migrant	1	House	N	N	0			0
PC	PC200	PC181_1	F	Qom	1	35.2194	0	40.5	41.6667	mover	1	School/primary health post	P		1	1	0	0	0	0	1.71927	-0.930112	0
PC	PC200	PC181_2	M	Qom	1	10.5778	0	15.8583	17.025	mover	1	School/primary health post	N	P	1	1	0	0	0	0	1.71927	-0.930112	1
PC	PC200	PC181_3	M	Qom	1	6.29167	0	11.5722	12.7389	mover	1	School/primary health post	N	P	1	1	0	0	0	0	1.71927	-0.930112	1
PC	PC200	PC181_4	F	Qom	1	14.3944	0	19.675	20.8417	mover	1	School/primary health post	N	P		1	0	0	0	0	1.71927	-0.930112	1
PC	PC200	PC181_5	F	Qom	0		1		2	mover	0			N
PC	PC200	PC181_6	M	Qom	1		0			mover	0
PC	PC201	PC10_5	F	Qom	1	17.7861	0	23.0667	24.2333	mover	1	School/primary health post	N	N	0	0	0	0	0	0	-0.856379	0.851482	2
PC	PC201	PC10_7	M	Qom	1	2.54722	1	7.82778	8.99444	mover	1	School/primary health post	N	N	0	0	0	0	0	0	-0.856379	0.851482	2
PC	PC201	PC10_8	M	Qom	0		1	0.67	3	mover	0			N				0
PC	PC203	PC11_1	F	Qom	1	22.6972	0	27.9778	29.1444	mover	1	School/primary health post	N		0	0	0	0	0	0	1.02278	0.0252195	1
PC	PC203	PC11_3	F	Qom	1	4.23056	1	9.51111	10.6778	mover	1	House	N	N	0	0	0	0	0	0	1.02278	0.0252195	1
PC	PC203	PC203_102	M	Qom	1	24.5611	0	29.8417	31.0083	in-migrant	1	School/primary health post	P		1			0
PC	PC203	PC10_4	F	Qom	1	15.4528	0	20.7333	21.9	mover	1	School/primary health post	N	N	0	0	0	0	0	0	-0.856379	0.851482	2
PC	PC203	PC10_6	F	Qom	0		1	1.86667	3.03333	mover	1	House	N	N	0			0
PC	PC203	PC203_101	M	Qom	0		1	0	0.897222		1	House	N	N	0			0
PC	PC203	PC203_100	M	Qom	0		1		0.3					N
PC	PC204	PC184_1	M	Qom	1	22.825	0	28.1056	29.2722	mover	1	House	N		0	1	1	0	0	0	1.07403	-1.92686	0
PC	PC204	PC184_2	F	Qom	1	20.7333	0	26.0139	27.1806	mover	1	House	N	P	0	0	0	0	0	0	-0.547535	0.738249	1
PC	PC204	PC184_3	M	Qom	1	1.2	1	5.67	8	mover	0			N		1	2	0	0	0	0.0578309	-0.0515011	0
PC	PC204	PC184_4	M	Qom	1	0.930556	1	6.21111	7.37778	mover	1	House	N	N	0	0	0	0	0	0	-0.547535	0.738249	1
PC	PC204	PC184_5	F	Qom	0		1	3.59444	4.76111	mover	1	House	N	N	0			0
PC	PC204	PC204_100	M	Qom	0		1	0.488889	1.65556		1	House	N	N	0			0
PC	PC206	PC40_3	M	Qom	1	36.4528	0	41.7333	42.9	mover	1	School/primary health post	P		1	0	0	0	0	0	-0.239547	0.738249	0
PC	PC206	PC40_4	F	Qom	1	35.8306	0	41.1111	42.2778	mover	1	House	N		1	0	0	0	0	0	-0.239547	0.738249	1
PC	PC206	PC40_6	F	Qom	1	5.72222	0	11.0028	12.1694	mover	1	School/primary health post	N	N	1	0	0	0	0	0	-0.239547	0.738249	1
PC	PC206	PC40_7	M	Qom	1	3.61389	1	8.89444	10.0611	mover	1	School/primary health post	N	N	1	0	0	0	0	0	-0.239547	0.738249	1
PC	PC206	PC40_8	F	Qom	0		1	2.54722	3.71389	mover	1	House	N	N	0	0	0	0	0	0	-0.239547	0.738249	1
PC	PC206	PC206_100	M	Qom	0		1	0.613889	1.78056		0	House		N	0			0
PC	PC206	PC206_101	M	Qom	1	12.3833	0	17.6639	18.8306	in-migrant	1	House	N		0			0
PC	PC206	PC40_5	F	Qom	1	7.44722	0	12.7278	13.8944	mover	1	School/primary health post	N	N	1	0	0	0	0	0	-0.239547	0.738249	1
PC	PC207	PC182_2	M	Qom	1	44.8917	0	50.1722	51.3389	mover	1	House	N		1	0	0	0	0	0	-0.547535	0.738249	1
PC	PC207	PC182_3	F	Qom	1	41.175	0	46.4556	47.6222	mover	1	House	P		1	0	0	0	0	0	-0.547535	0.738249	0
PC	PC207	PC182_4	M	Qom	1	9.425	0	14.7056	15.8722	mover	1	House	N	P	1	0	0	0	0	0	-0.547535	0.738249	1
PC	PC207	PC182_5	M	Qom	1	7.2	0	11.67	14	mover	0			P		0	0	0	0	0	-0.547535	0.738249	1
PC	PC207	PC182_6	M	Qom	1	4.2	1	8.67	11	mover	0			P		0	0	0	0	0	-0.547535	0.738249	1
PG	PG01	PG1_2	F	Qom	1	11.25	0	16.5306	17.6972	out-migrant	1	School/primary health post	N	P	1	0	0	0	0	0	1.27375	1.19792	2
PG	PG01	PG1_7	F	Qom	0		1	1.67	4		0			P				0
PG	PG02	PG2_1	M	Qom	1	60.2	0	64.67	67	non-mover	0					0	0	0	0	0	1.40104	0.230143	0
PG	PG02	PG2_4	M	Qom	1	24.2	0	28.67	31	non-mover	0							0
PG	PG02	PG2_3	F	Qom	1	19.7778	0	25.0583	26.225	non-mover	1	House	P					0
PG	PG02	PG2_90	M	Qom	0		1	3	4	non-mover	1	House	P	P				0	0	0	0.825333	0.216683	1
PG	PG02	PG2_91	F	Qom	0		1	1	2	non-mover				P				0
PG	PG03	PG3_1	M	Qom	1	40.0778	0	45.3583	46.525	non-mover	1	School/primary health post	P		1	0	0	0	0	0	0.777004	0.79537	2
PG	PG03	PG3_2	M	Qom	1	22.9833	0	28.2639	29.4306	non-mover	1	House	P		0	0	0	0	0	0	0.777004	0.79537	2
PG	PG03	PG3_3	M	Qom	1	20.7389	0	26.0194	27.1861	non-mover	1	School/primary health post	P		1	0	0	0	0	0	0.777004	0.79537	2
PG	PG03	PG3_5	F	Qom	1	11.2	0	15.67	18	non-mover	0					0	0	0	0	0	0.777004	0.79537	3
PG	PG03	PG3_8	F	Qom	1	3.44167	1	8.72222	9.88889	non-mover	1	School/primary health post	N		1	0	0	0	0	0	0.777004	0.79537	3
PG	PG03	PG3_7	M	Qom	1	0.566667	1	5.84722	7.01389	non-mover	1	School/primary health post	N		1	0	0	0	0	0	0.777004	0.79537	3
PG	PG03	PG3_4	F	Qom	1	17.2	0	21.67	24	non-mover	0					0	0	0	0	0	0.777004	0.79537	3
PG	PG03	PG3_9	M	Qom	0		1	2.67	5	non-mover	0							0
PG	PG03	PG03_100	F	Qom	1	18.1722	0	23.4528	24.6194	in-migrant	1	House	N		1			0
PG	PG03	PG3_6	M	Qom	1	6.73333	0	12.0139	13.1806	non-mover	1	School/primary health post	N		1	0	0	0	0	0	0.777004	0.79537	3
PG	PG03	PG03_101	F	Qom	1	13.7611	0	19.0417	20.2083	in-migrant	1	House	N		1			0
PG	PG04	PG4_1	M	Qom	1	49.3306	0	54.6111	55.7778	non-mover	1	House	P		1	1	11	0	0	0	0.908764	1.53994	5
PG	PG04	PG4_90	F	Qom	1	44.7056	0	49.9861	51.1528	non-mover	1	House	P		1	1	11	0	0	0	0.908764	1.53994	5
PG	PG04	PG4_3	M	Qom	1	17.4889	0	22.7694	23.9361	non-mover	1	House	P	P	1	1	11	0	0	0	0.908764	1.53994	5
PG	PG04	PG4_5	M	Qom	1	10.7778	0	16.0583	17.225	non-mover	0			P	1	1	11	0	0	0	0.908764	1.53994	6
PG	PG04	PG4_6	F	Qom	1	4.61111	1	9.89167	11.0583	non-mover	1	House	N	P	1	1	11	0	0	0	0.908764	1.53994	6
PG	PG04	PG4_14	F	Qom	1	29.1917	0	34.4722	35.6389	non-mover	1	House	P		0	1	11	0	0	0	0.908764	1.53994	5
PG	PG04	PG4_8	M	Qom	1	26.725	0	32.0056	33.1722	non-mover	1	House	P	P	0	1	11	0	0	0	0.908764	1.53994	5
PG	PG04	PG4_20	M	Qom	1	12.4444	0	17.725	18.8917	non-mover	1	House	N	P	0	1	11	0	0	0	0.908764	1.53994	6
PG	PG04	PG4_19	F	Qom	1	7.2	0	11.67	14	non-mover	0			P		1	11	0	0	0	0.908764	1.53994	6
PG	PG04	PG4_16	F	Qom	1	3.025	1	8.30556	9.47222	non-mover	1	House	N	P	0	1	11	0	0	0	0.908764	1.53994	6
PG	PG04	PG4_15	F	Qom	1	0.380556	1	5.66111	6.82778	non-mover	1	House	N	P	0	1	11	0	0	0	0.908764	1.53994	6
PG	PG04	PG4_17	F	Qom	1	4	1	8	10	non-mover	1	House	N	P	0	1	11	0	0	0	0.908764	1.53994	6
PG	PG04	PG4_18	F	Qom	0		1	2.975	4.14167	non-mover	1	House	N	P	0			0
PG	PG04	PG04_100	M	Qom	0		1	0.919444	2.08611		1	House	N	P	0			0
PG	PG04	PG4_4	M	Qom	1	15.6222	0	20.9028	22.0694	non-mover	1	House	P	P	1	1	11	0	0	0	0.908764	1.53994	5
PG	PG04	PG129_5	F	Qom	1	11.1806	0	16.4611	17.6278	mover	1	House	N	N	1	0	0	0	0	0	0.584194	0.851482	1
PG	PG04	PG04_103	M	Qom	1	19.5667	0	24.8472	26.0139	unknown	1	House	P					0
PG	PG04	PG04_102	F	Qom	1	13.4639	0	18.7444	19.9111	unknown	1	House	N	P	1	1	11	0	0	0	0.908764	1.53994	6
PG	PG04	PG4_7	M	Qom	0		1	0.67	3	non-mover	0			N				0
PG	PG04	PG04_101	M	Qom	0		1	0.177778	1.34444	unknown	1	House	N	N	0			0
PG	PG05	PG5_1	M	Creole	1	36.8639	0	42.1444	43.3111	non-mover	1	School/primary health post	N		0			0
PG	PG05	PG5_5	F	Creole	1	33.7917	0	39.0722	40.2389	non-mover	1	School/primary health post	N		0			0
PG	PG05	PG5_3	M	Creole	1	6.44167	0	11.7222	12.8889	non-mover	1	School/primary health post	N	N	0			0
PG	PG05	PG5_4	F	Creole	1	4.76389	1	10.0444	11.2111	non-mover	1	School/primary health post	N	N	0			0
PG	PG05	PG5_2	M	Creole	1	12.5389	0	17.8194	18.9861	out-migrant	1	School/primary health post	N	N	0			0
PG	PG06	PG6_1	F	Qom	1	22.2	0	26.67	29	unknown	0			N		0	0	0	0	0	1.8033	-1.17137	0
PG	PG06	PG6_2	M	Qom	1	22.2	0	26.67	29	unknown	0					0	0	0	0	0	1.8033	-1.17137	0
PG	PG06	PG6_91	M	Qom	1	8.99444	0	14.275	15.4417	unknown	1	School/primary health post	N	N	1			0
PG	PG06	PG6_3	M	Qom	1	4.2	1	8.67	11	unknown	0					0	0	0	0	0	1.8033	-1.17137	0
PG	PG06	PG6_4	F	Qom	1	1.2	1	5.67	8	unknown	0					0	0	0	0	0	1.8033	-1.17137	0
PG	PG06	PG6_5	M	Qom	0		1	3.67	6	unknown	0							0
PG	PG06	PG6_6	M	Qom	0		1		2	unknown	0
PG	PG07	PG7_1	M	Qom	1	47.2	0	51.67	54	non-mover	0					0	0	0	0	0	-0.314417	1.25771	2
PG	PG07	PG7_2	F	Qom	1	20.2861	0	25.5667	26.7333	non-mover	1	School/primary health post	N	P	1	0	0	0	0	0	-0.314417	1.25771	2
PG	PG07	PG7_3	F	Qom	1	12.4222	0	17.7028	18.8694	non-mover	1	School/primary health post	P	P	1	0	0	0	0	0	-0.314417	1.25771	1
PG	PG07	PG7_4	F	Qom	1	9.74722	0	15.0278	16.1944	non-mover	1	School/primary health post	N	P	1	0	0	0	0	0	-0.314417	1.25771	2
PG	PG07	PG7_5	M	Creole	1	4.625	1	9.90556	11.0722	non-mover	1	School/primary health post	N	P	1	0	0	0	0	0	-0.314417	1.25771	2
PG	PG07	PG7_6	M	Creole	1	2.78333	1	8.06389	9.23056	non-mover	1	School/primary health post	N	P	1	0	0	0	0	0	-0.314417	1.25771	2
PG	PG07	PG7_7	F	Creole	1	1.43333	1	6.71389	7.88056	non-mover	1	School/primary health post	N	P	1	0	0	0	0	0	-0.314417	1.25771	2
PG	PG07	PG7_9	F	Creole	1	38.7444	0	44.025	45.1917	non-mover	1	School/primary health post	P	P	1	0	0	0	0	0	-0.314417	1.25771	1
PG	PG07	PG7_90	M	Qom	1	25.2	0	29.67	32	non-mover	0			N		0	0	0	0	0	-0.314417	1.25771	2
PG	PG07	PG7_8	F	Qom	1	1.85556	1	7.13611	8.30278	non-mover	1	School/primary health post	N	N	1	0	0	0	0	0	-0.314417	1.25771	2
PG	PG08	PG8_1	M	Qom	1	65.6111	0	70.8917	72.0583	non-mover	1	House	P		1	0	0	0	0	0	-0.274676	1.25771	3
PG	PG08	PG8_5	F	Qom	1	63.6611	0	68.9417	70.1083	non-mover	1	House	P		1	0	0	0	0	0	-0.274676	1.25771	3
PG	PG08	PG8_6	M	Qom	1	45.0528	0	50.3333	51.5	non-mover	1	House	P	P	1	0	0	0	0	0	-0.274676	1.25771	3
PG	PG08	PG8_9	M	Qom	1	17.5056	0	22.7861	23.9528	non-mover	1	House	N		0	0	0	0	0	0	-0.274676	1.25771	4
PG	PG08	PG8_7	M	Qom	1	14.3833	0	19.6639	20.8306	non-mover	1	House	N		0	0	0	0	0	0	-0.274676	1.25771	4
PG	PG08	PG8_2	F	Qom	1	10.2222	0	15.5028	16.6694	non-mover	1	School/primary health post	N		1	0	0	0	0	0	-0.274676	1.25771	4
PG	PG08	PG8_8	M	Qom	1	6.10556	0	11.3861	12.5528	non-mover	1	School/primary health post	N			0	0	0	0	0	-0.274676	1.25771	4
PG	PG08	PG8_4	M	Qom	1	7.29167	0	12.5722	13.7389	non-mover	1	School/primary health post	N	N	1	0	0	0	0	0	-0.274676	1.25771	4
PG	PG08	PG8_3	M	Qom	1	4.55833	1	9.83889	11.0056	non-mover	1	School/primary health post	N	N	1	0	0	0	0	0	-0.274676	1.25771	4
PG	PG10	PG10_1	F	Qom	1	45.2	0	49.67	52	non-mover	0			P		0	0	0	0	0	0.782349	0.908603	1
PG	PG10	PG10_2	M	Qom	1	33.9611	0	39.2417	40.4083	non-mover	1	School/primary health post	P		1	0	0	0	0	0	0.782349	0.908603	0
PG	PG10	PG10_3	M	Qom	1	10.2	0	14.67	17	non-mover	0					0	0	0	0	0	0.782349	0.908603	1
PG	PG10	PG10_5	F	Qom	0		1	2.67	5	non-mover	0							0
PG	PG10	PG10_4	F	Qom	1	4.14444	1	9.425	10.5917	non-mover	1	School/primary health post	N			0	0	0	0	0	-0.274676	1.25771	4
PG	PG11	PG160_1	M	Qom	1	19.2	0	23.67	26	mover	0			N				0
PG	PG11	PG160_2	F	Qom	1	16.3944	0	21.675	22.8417	mover	1	House	N		1	0	0	0	0	0	0.782349	0.908603	1
PG	PG11	PG160_3	M	Qom	0		1	0.67	3	mover	0			N				0
PG	PG11	PG11_100	M	Qom	0		1		0.8					N
PG	PG11	PG11_101	M	Qom	1	64.8194	0	70.1	71.2667	in-migrant	1	House	P		1			0
PG	PG11	PG11_90	M	Qom	1	57.5028	0	62.7833	63.95	out-migrant	1	School/primary health post	P		1	1	12	0	1	2	2.24604	0.310292	2
PG	PG11	PG11_4	M	Qom	1	39.2	0	43.67	46		0					0	0	0	0	0	0.136632	1.19084	1
PG	PG11	PG11_1	M	Qom	1	16.5111	0	21.7917	22.9583	out-migrant	1	School/primary health post	N		1	0	0	0	0	0	0.136632	1.19084	1
PG	PG11	PG11_3	F	Qom	1	13.2	0	17.67	20	out-migrant	0					0	0	0	0	0	0.136632	1.19084	1
PG	PG11	PG11_2	M	Qom	1	13.2	0	17.67	20	out-migrant	0					0	0	0	0	0	0.136632	1.19084	1
PG	PG11	PG11_5	F	Qom	0		1	3.67	6	out-migrant	0							0
PG	PG12	PG6_7	F	Qom	1	43.5111	0	48.7917	49.9583	mover	1	School/primary health post	N		1			0
PG	PG12	BC21_1	M	Qom	1	35.3083	0	40.5889	41.7556	mover	1	School/primary health post	N		1			0
PG	PG12	PG6_90	F	Qom	1	6.375	0	11.6556	12.8222	mover	1	School/primary health post	N	N	1			0
PG	PG14	PG14_2	F	Qom	1	32.0306	0	37.3111	38.4778	non-mover	1	House	P		1	1	1	0	0	0	0.376971	1.08468	0
PG	PG14	PG14_1	M	Qom	1	28.2	0	32.67	35	non-mover	0					1	1	0	0	0	0.376971	1.08468	1
PG	PG14	PG14_3	M	Qom	1	10.9139	0	16.1944	17.3611	non-mover	1	House	N	P	1	1	1	0	0	0	0.376971	1.08468	1
PG	PG14	PG14_4	M	Qom	1	8.925	0	14.2056	15.3722	non-mover	1	House	N	P	1	1	1	0	0	0	0.376971	1.08468	1
PG	PG14	PG14_5	M	Qom	1	4.76667	1	10.0472	11.2139	non-mover	1	House	N	P	0	1	1	0	0	0	0.376971	1.08468	1
PG	PG14	PG14_7	M	Qom	1	1.2	1	5.67	8	non-mover	0			P		1	1	0	0	0	0.376971	1.08468	1
PG	PG14	PG14_6	F	Qom	1	1.2	1	5.67	8	non-mover	0			P		1	1	0	0	0	0.376971	1.08468	1
PG	PG14	PG14_8	F	Qom	0		1	0.67	3	non-mover	0			P				0
PG	PG14	PG14_9	M	Qom	0		1	0	2	non-mover	0			P				0
PG	PG14	PG14_100	F	Qom	0		1		0.2					P
PG	PG16	PG16_2	M	Qom	1	52.05	0	57.3306	58.4972	non-mover	1	School/primary health post	P		0	0	0	0	0	0	-1.29017	0.911277	3
PG	PG16	PG16_1	F	Qom	1	40.6944	0	45.975	47.1417	non-mover	1	School/primary health post	P		0	0	0	0	0	0	-1.29017	0.911277	3
PG	PG16	PG16_5	M	Qom	1	14.2556	0	19.5361	20.7028	non-mover	1	School/primary health post	N	P	0	0	0	0	0	0	-1.29017	0.911277	4
PG	PG16	PG16_4	M	Qom	1	13.8667	0	19.1472	20.3139	non-mover	1	School/primary health post	N	P	0	0	0	0	0	0	-1.29017	0.911277	4
PG	PG16	PG16_11	M	Qom	1	10.1028	0	15.3833	16.55	non-mover	1	School/primary health post	N	P	0	0	0	0	0	0	-1.29017	0.911277	4
PG	PG16	PG16_6	F	Qom	1	6.40556	0	11.6861	12.8528	non-mover	1	School/primary health post	N	P	0	0	0	0	0	0	-1.29017	0.911277	4
PG	PG16	PG16_7	F	Qom	1	4.61667	1	9.89722	11.0639	non-mover	1	School/primary health post	N	P	0	0	0	0	0	0	-1.29017	0.911277	4
PG	PG16	PG16_9	M	Qom	1	3.29444	1	8.575	9.74167	non-mover	1	School/primary health post	N	P	0	0	0	0	0	0	-1.29017	0.911277	4
PG	PG16	PG16_90	F	Qom	1	16.2	0	21.4806	22.6472	non-mover	1	House	N	P	0	0	0	0	0	0	-1.29017	0.911277	4
PG	PG16	PG16_10	M	Qom	0		1	1.86944	3.03611	non-mover	1	House	N	N	0			0
PG	PG16	PG16_8	F	Qom	1	24.4444	0	29.725	30.8917	out-migrant	1	School/primary health post	P	N	0	0	0	0	0	0	-1.29017	0.911277	3
PG	PG16	PG16_3	M	Qom	1	18.2	0	22.67	25	out-migrant	0			P		0	0	0	0	0	-1.29017	0.911277	4
PG	PG17	PG17_1	M	Creole	1	56.2	0	60.67	63	non-mover	0					0	0	0	0	0	-1.9279	-0.800906	0
PG	PG18	PG18_90	F	Creole	1	48.2	0	52.67	55	non-mover	0					0	0	0	0	0	-1.68233	-0.687673	1
PG	PG18	PG18_2	M	Creole	1	13.2	0	17.67	20	non-mover	0					0	0	0	0	0	-1.68233	-0.687673	1
PG	PG18	PG18_1	M	Qom	1	42.0917	0	47.3722	48.5389	non-mover	1	House	P		1	0	0	0	0	0	-1.68233	-0.687673	0
PG	PG21	PG21_1	M	Qom	1	22.2	0	26.67	29	non-mover	0							0
PG	PG21	PG21_2	F	Qom	1	15.1861	0	20.4667	21.6333	non-mover	1	House	N			1	21	0	1	2	-0.737778	1.25771	1
PG	PG21	PG21_3	F	Qom	0		1	3.67	6	non-mover	1	House	N	N				0
PG	PG21	PG21_4	M	Qom	0		1	2.67	5	non-mover	1	House	N	N				0
PG	PG21	PG21_5	F	Qom	0		1	0.67	3	non-mover	0			N				0
PG	PG21	PG21_100	M	Qom	0		1		1		0			N
PG	PG21	CD66_2	M	Qom	1	14.3222	0	19.6028	20.7694	mover	1	House	N		1	0	0	0	0	0	-0.30902	-0.306806	1
PG	PG21	PG21_102	F	Qom	1	10.5639	0	15.8444	17.0111	in-migrant	1	House	N		1	1	21	0	1	2	-0.737778	1.25771	1
PG	PG21	PG21_101	M	Qom	0		1		0.01					N
PG	PG22	PG22_4	M	Qom	1	29.3889	0	34.6694	35.8361	non-mover	1	House	P			1	58	0	1	6	-0.620673	1.54278	6
PG	PG22	PG22_10	M	Qom	1	3.2	1	7.67	10	non-mover	0					1	58	0	1	6	-0.620673	1.54278	7
PG	PG22	PG22_8	F	Qom	1	1.30556	1	6.58611	7.75278	non-mover	0	House				1	58	0	1	6	-0.620673	1.54278	7
PG	PG22	PG22_9	M	Qom	0		1	1.67	4	non-mover	0							0
PG	PG22	PG22_3	M	Qom	1	32.2	0	36.67	39	non-mover	0					1	58	0	1	6	-0.620673	1.54278	7
PG	PG22	PG22_7	M	Qom	1	10.2	0	14.67	17	unknown	0					1	58	0	1	6	-0.620673	1.54278	7
PG	PG23	PG23_3	M	Creole	1	66.2	0	70.67	73	non-mover	0					0	0	0	0	0	-1.9279	-0.800906	0
PG	PG23	PG23_2	F	Creole	1	65.1361	0	70.4167	71.5833	non-mover	1	House	N			0	0	0	0	0	-1.9279	-0.800906	0
PG	PG23	PG23_1	F	Creole	1	40.5667	0	45.8472	47.0139	non-mover	1	House	N	N		0	0	0	0	0	-1.9279	-0.800906	0
PG	PG23	PG23_4	M	Creole	1	28.4861	0	33.7667	34.9333	out-migrant	1	House	N	N	1	0	0	0	0	0	-1.9279	-0.800906	0
PG	PG24	PG24_8	M	Qom	1	45.2	0	49.67	52	non-mover	0					0	0	0	0	0	0.328972	1.08468	0
PG	PG24	PG24_1	M	Qom	1	15.1444	0	20.425	21.5917	non-mover	1	School/primary health post	N		1	0	0	0	0	0	0.328972	1.08468	0
PG	PG24	PG24_2	M	Qom	1	13.1167	0	18.3972	19.5639	non-mover	1	School/primary health post	N		1	0	0	0	0	0	0.328972	1.08468	0
PG	PG24	PG24_3	M	Qom	1	11.4167	0	16.6972	17.8639	non-mover	1	School/primary health post	N		1	0	0	0	0	0	0.328972	1.08468	0
PG	PG24	PG24_4	M	Qom	1	9.81667	0	15.0972	16.2639	non-mover	1	School/primary health post	N		1	0	0	0	0	0	0.328972	1.08468	0
PG	PG24	PG24_5	M	Qom	1	6.74167	0	12.0222	13.1889	non-mover	1	School/primary health post	N		1	0	0	0	0	0	0.328972	1.08468	0
PG	PG24	PG24_6	F	Qom	1	4.75556	1	10.0361	11.2028	non-mover	1	School/primary health post	N		1	0	0	0	0	0	0.328972	1.08468	0
PG	PG24	PG24_7	F	Qom	1	2.81667	1	8.09722	9.26389	non-mover	1	School/primary health post	N		1	0	0	0	0	0	0.328972	1.08468	0
PG	PG24	PG24_9	F	Qom	1		0			non-mover	0			P		0	0		0	0	0.328972	1.08468	0
PG	PG25	PG25_1	F	Qom	1	33.2	0	37.67	40	non-mover	0					0	0	0	0	0	-0.431741	-0.341238	0
PG	PG25	PG25_2	M	Qom	1	24.2	0	28.67	31	non-mover	0			P		0	0	0	0	0	-0.431741	-0.341238	0
PG	PG25	PG25_6	F	Qom	1	37.4111	0	42.6917	43.8583	non-mover	1	School/primary health post	P	N	1			0
PG	PG25	PG25_5	M	Qom	1	15.2	0	19.67	22	non-mover	0			P				0
PG	PG25	PG25_7	M	Qom	1	8.06111	0	13.3417	14.5083	non-mover	1	School/primary health post	N	P	0			0
PG	PG25	PG25_8	M	Qom	1	6	0	11.2806	12.4472	non-mover	1	School/primary health post	N	P	0			0
PG	PG25	PG25_9	F	Qom	1	3.53611	1	8.81667	9.98333	non-mover	1	School/primary health post	N	P	0			0
PG	PG25	PG25_10	F	Qom	0		1	4.025	5.19167	non-mover	1	House	N	P	0			0
PG	PG25	PG25_3	F	Qom	1	68.7861	0	74.0667	75.2333	non-mover	1	School/primary health post	N		0	0	0	0	0	0	-0.431741	-0.341238	0
PG	PG25	PG25_4	M	Qom	1	18.9722	0	24.2528	25.4194	out-migrant	1	School/primary health post	N		1			0
PG	PG26	PG26_2	F	Qom	1	45.2583	0	50.5389	51.7056	non-mover	1	House	N		1	0	0	0	0	0	0.691189	0.4714	3
PG	PG26	PG26_1	M	Qom	1	40.8028	0	46.0833	47.25	non-mover	1	House	P		0	0	0	0	0	0	0.691189	0.4714	2
PG	PG26	PG26_11	M	Qom	1	14.7306	0	20.0111	21.1778	non-mover	1	School/primary health post	P	N	0	0	0	0	0	0	0.691189	0.4714	2
PG	PG26	PG26_10	F	Qom	1	8.45278	0	13.7333	14.9	non-mover	1	House	N	N	0	0	0	0	0	0	0.691189	0.4714	3
PG	PG26	PG26_4	F	Qom	1	16.4861	0	21.7667	22.9333	non-mover	1	School/primary health post	N		0	0	0	0	0	0	0.572848	1.37095	4
PG	PG26	PG26_3	M	Qom	1	20	0	25	27	non-mover	1	House	P	N		0	0	0	0	0	0.691189	0.4714	2
PG	PG26	PG26_5	M	Qom	1	1.45556	1	6.73611	7.90278	non-mover	1	School/primary health post	N	N	0	0	0	0	0	0	0.572848	1.37095	4
PG	PG26	PG26_6	F	Qom	1	0.0444444	1	5.325	6.49167	non-mover	1	House	N	N	0	0	0	0	0	0	0.572848	1.37095	4
PG	PG26	PG26_7	M	Qom	0		1	4.04722	5.21389	non-mover	1	House	N	N	0			0
PG	PG26	PG26_8	F	Qom	0		1	1.92778	3.09444	non-mover	1	House	N	N	0			0
PG	PG26	PG26_100	M	Qom	0		1	0	0.841667		1	House	N	N	0			0
PG	PG26	PG25_90	M	Qom	1	23.3417	0	28.6222	29.7889	mover	1	School/primary health post	N		1	0	0	0	0	0	-0.431741	-0.341238	0
PG	PG26	PG26_9	F	Qom	1	11.7528	0	17.0333	18.2	non-mover	1	School/primary health post	N	N		0	0	0	0	0	0.691189	0.4714	3
PG	PG26	PG26_101	M	Qom	0		1	0.566667	1.73333		1	House	N	N	0			0
PG	PG26	PG26_12	F	Qom	1	17.6722	0	22.9528	24.1194	non-mover	1	School/primary health post	N	N	0	0	0	0	0	0	0.691189	0.4714	3
PG	PG26	PG26_90	F	Qom	0		1	4.15278	5.31944	non-mover	1	School/primary health post	N	N	0			0
PG	PG27	PG27_1	M	Qom	1	52.1861	0	57.4667	58.6333	non-mover	1	House	P		1	0	0	0	0	0	1.47535	0.399141	4
PG	PG27	PG27_2	F	Qom	1	48.325	0	53.6056	54.7722	non-mover	1	School/primary health post	P		1	0	0	0	0	0	1.47535	0.399141	4
PG	PG27	PG27_3	M	Qom	1	2.02222	1	7.30278	8.46944	non-mover	1	School/primary health post	N	P	0	0	0	0	0	0	1.47535	0.399141	5
PG	PG27	PG27_4	M	Qom	1	21.0583	0	26.3389	27.5056	out-migrant	1	School/primary health post	P	P	0	0	0	0	0	0	1.47535	0.399141	4
PG	PG27	PG27_5	F	Qom	1	12.9444	0	18.225	19.3917		1	School/primary health post	P	P	1	0	0	0	0	0	1.47535	0.399141	4
PG	PG34	PG34_2	M	Qom	1	27.45	0	32.7306	33.8972	non-mover	1	School/primary health post	P		1	0	0	0	0	0	0.64253	0.738249	0
PG	PG34	PG34_3	F	Qom	1	25.2833	0	30.5639	31.7306	non-mover	1	School/primary health post	N	P	1	0	0	0	0	0	0.64253	0.738249	1
PG	PG34	PG34_5	M	Qom	1	8.45	0	13.7306	14.8972	non-mover	1	School/primary health post	N	N		0	0	0	0	0	0.64253	0.738249	1
PG	PG34	PG34_6	F	Qom	1	5.54722	0	10.8278	11.9944	non-mover	1	School/primary health post	N	N	1	0	0	0	0	0	0.64253	0.738249	1
PG	PG34	PG34_7	M	Qom	1	5.05278	0	10.3333	11.5	non-mover	1	School/primary health post	N	N	1	0	0	0	0	0	0.64253	0.738249	1
PG	PG34	PG34_8	F	Qom	1	1.39167	1	6.67222	7.83889	non-mover	1	School/primary health post	N	N	1	0	0	0	0	0	0.64253	0.738249	1
PG	PG34	PG34_9	M	Qom	0		1	1.23056	2.39722	non-mover	1	House	N	N				0
PG	PG34	PG34_100	F	Qom	1	26.4639	0	31.7444	32.9111	in-migrant	1	House	P					0
PG	PG34	PG34_101	M	Qom	1	8.95556	0	14.2361	15.4028	in-migrant	1	House	N	P				0
PG	PG34	PG34_102	M	Qom	0		1	0.638889	1.80556	in-migrant	1	House	N	P				0
PG	PG34	PG34_1	M	Qom	1	65.2	0	69.67	72	non-mover	0					0	0	0	0	0	-0.735179	-0.303095	0
PG	PG34	PG34_4	M	Qom	1	9.2	0	13.67	16		0			N		0	0	0	0	0	0.64253	0.738249	1
PG	PG34	PG34_103	M	Qom	0		1	5.27778	6.44444	in-migrant	1	House	N					0
PG	PG35	PG35_1	F	Qom	1	29.6139	0	34.8944	36.0611	non-mover	1	School/primary health post	N		0	1	1	0	0	0	0.527222	-0.0655487	0
PG	PG35	PG35_8	M	Qom	1	25.2	0	29.67	32	non-mover	0			N		1	1	0	0	0	0.527222	-0.0655487	0
PG	PG35	PG35_2	M	Qom	1	9.27778	0	14.5583	15.725	non-mover	1	School/primary health post	N	N	1	1	1	0	0	0	0.527222	-0.0655487	0
PG	PG35	PG35_3	M	Qom	1	7.22222	0	12.5028	13.6694	non-mover	1	School/primary health post	N	N	0	1	1	0	0	0	0.527222	-0.0655487	0
PG	PG35	PG35_4	F	Qom	1	3.73056	1	9.01111	10.1778	non-mover	1	School/primary health post	N	N	0	1	1	0	0	0	0.527222	-0.0655487	0
PG	PG35	PG35_5	M	Qom	1	2.62222	1	7.90278	9.06944	non-mover	1	School/primary health post	N	N	0	1	1	0	0	0	0.527222	-0.0655487	0
PG	PG35	PG35_6	M	Qom	1	2.54444	1	7.825	8.99167	non-mover	1	School/primary health post	N		0			0
PG	PG37	PG37_2	M	Creole	1	60.2	0	64.67	67	non-mover	0					0	0	0	0	0	-1.47564	-1.92686	0
PG	PG37	PG37_1	F	Creole	1	59.2	0	63.67	66	non-mover	0					0	0	0	0	0	-1.47564	-1.92686	0
PG	PG38	PG38_1	F	Creole	1	61.2	0	65.67	68	non-mover	0					0	0	1	0	0	-1.71246	-0.64953	0
PG	PG38	PG38_2	M	Creole	1	60.2	0	64.67	67	non-mover	0					0	0	1	0	0	-1.71246	-0.64953	0
PG	PG38	PG38_100	F	Qom	1	5.2	0	9.67	12	unknown	0					0	0	0	0	0	-1.71246	-0.64953	0
[truncated: 902 more rows]
